# Supplementary material for: Retention of duplicated long-wavelength opsins in mosquito lineages by positive selection and differential expression
Source: BMC Evol Biol. 2017 Mar 21;17:84. doi: 10.1186/s12862-017-0910-6 (PMC5359912; doi:10.1186/s12862-017-0910-6)
Supplement: Additional file 2: — BEAST file in XML format. (XML 68.8 kb) [file 12862_2017_910_MOESM2_ESM.xml]

<?xml version="1.0" encoding="UTF-8"?>
<beast beautitemplate="Standard" beautistatus="" namespace="beast.core:beast.evolution.alignment:beast.evolution.tree.coalescent:beast.core.util:beast.evolution.nuc:beast.evolution.operators:beast.evolution.sitemodel:beast.evolution.substitutionmodel:beast.evolution.likelihood" required="" version="2.4">


    <data id="33 LW opsin sequences v2 revtrans" name="alignment">
                    <sequence id="seq_AaGPRop1" taxon="AaGPRop1" totalcount="4" value="ATG------------------------------------------------------------GCGGCATTTGTGGCACCACAT------TTC---------GATGCCTGG------------------------------CAG------TCGAGCGGCAACATGACCGTGGTGGACAAGGTCCCTCCGGAGATGTTACACATGGTTCACCCGCACTGGAATCAGTTCCCACCGATGAATCCACTGTGGCATTCGATCCTTGGATTTGCCATTTTCGTCCTGGGAGTAGTCTCCATGCTTGGCAATGGTTGCGTGATCTACATCTTCACCGGTACTCGAAGCCTCCGAACCCCATCCAACTTGCTGGTGGTCAACCTAGCGTTCTCGGATTTCTTCATGATGTTTACGATGGGACCGCCCATGGTGATCAACTGTTGGCATGAGACTTGGGTCTTCGGGCCATTCGCTTGCGAGCTCTACGCGATGTTTGGATCACTGTTTGGCTGTGCCTCCATCTGGACCATGACAATGATTGCGTTCGACCGATATAATGTCATCGTGAAGGGCCTGTCTGCTAAGCCATTGACCAACAATGGTGCCTTGCTGCGTATACTGGGTATTTGGGCATTCGCCCTTTTCTGGACTTTGGCTCCATTCTTCGGATGGAACCGTTATGTCCCAGAGGGTAACATGACTGCCTGTGGTACCGATTACCTGACTACCACTTGGCTGAATCGATCCTACATCATCGTTTACGCCATTTTCGTCTACTGGACTCCCCTGTTAACCATCATCTACTCGTACACCTTCATCCTGAAGGCAGTCTCCGCTCACGAGAAGAACATGCGTGAACAGGCCAAGAAGATGAATGTCGCTTCGCTGCGATCCTCC------GAGGCACAGCAGACCAGCGCTGAAATCAAGCTGGCAAAGGTCGCTCTGGTAACCATCTCATTGTGGTTCATGGCGTGGACTCCGTACCTGGTCATCAACTTTACCGGTATCTTCAAGGCAGCCCCGATTAGCCCACTTGCCACCATCTGGGGATCACTTTTCGCCAAGGCCAACGCCGTCTACAATCCGATTGTGTACGGTATCAGCCATCCGAAATACCGCGCTGCTTTGACCCAGAAGTTCCCAGCGTTGTCCTGCACGGATGCACCAGCGGCATCAAACAGCGATGATAATCAATCA---ACCGTCTCC---------GGAGCAACAACCGCG------------------------------ACCGACGAGAAGGCT------------------"/>
                    <sequence id="seq_AaGPRop2" taxon="AaGPRop2" totalcount="4" value="ATG------------------------------------------------------------GCTGCCTTTGTGGAACCTCAT------TTT---------GACGCCTGG------CAA---------------------GCG------GCCGGCGGCAACTTAACCGTTGTGGACAAGGTCCCACCGGAGATGTTGCATATGATTCACCCGCACTGGAACCAATTCCCACCGATGAACCCACTGTGGCACTCAATCCTCGGATTCGCCATCTTCGTTTTGGGAATGGTCTCGATGATCGGCAACGGCTTCGTGATGTCAATCTTCACCGGCACCCCAAGCCTCCGCACTCCCTCCAACCTGCTAGTGGTCAATCTAGCCTTCTCTGACTTCCTGATGATGTTCACGATGGGACCGCCTATGGTGATCAACTGCTGGCATGAGACCTGGGTCTTTGGACCATTCGCTTGCGAAGTCTACGCTTGCCTTGGATCGCTGTTCGGCTGTGCCTCGATCTGGACTATGACTATGATTGCGTTTGACCGATACAACGTTATTGTGAAGGGTCTGGCTGCCAAGCCTTTGACCAACAACGGTGCCATGCTGCGCATTCTGGGTATCTGGGCATTTGCTCTCTTCTGGACTCTGGCCCCATTCTTCGGATGGAACCGATATGTCCCAGAGGGAAACATGACTGCCTGCGGAACTGACTACCTGACCCAGACCTGGTTGAGCCGTTCGTACATCATCATCTACGCCATCTTCGTCTACTGGACGCCGCTGCTCACGATCATCTACTCGTACACTTTCATCCTGAAAGCTGTGTCCGCACACGAGGCTCAGATGCGTGAACAGGCCAAGAAGATGAACGTCGCCTCGCTGCGATCGACG------GAAGCCAACCAGACCAGCGCCGAAATCAAGCTCGCCAAGGTCGCCCTGGTGACCATCTCTCTGTGGTTCATGGCCTGGACTCCGTATCTGGTGATCAACTTCACCGGTATCTTCAAGGCTGCCCCGATCAGCCCGCTGGCCACCATCTGGGGATCGCTGTTCGCCAAGGCCAACGCCGTCTACAACCCAATTGTGTACGGTATCAGCCATCCGAAGTACCGCGCTGCCCTGTACCAGCGGCACCCATGGCTGTCGTGCCAGGATGCCCAGGAG------AGCAGCCACGATAACCAGTCG---ACTGTGTCT---------GGAGCCACCACCGCC------------------------------ACCGAGGAGAAGGCC------------------"/>
                    <sequence id="seq_AaGPRop3" taxon="AaGPRop3" totalcount="4" value="ATG------------------------------------------------------------GTTGCATTAGCGGAGCCACAT------TTC---------CAGGCCTGGATC---CAA---------------------AGC------GCGGCCACTAATGTGAGCGTGGTGGACAAGGTCCCAGCGGATATGCTACACATGGTTGATGCCCATTGGTATCAGTTCCCGCCAATGAACCCACTGTGGCACTCACTCCTGGGATTCGCCATCTTCGTTCTGTGTTTCATTTCTTTGATCGGAAATGGCATGGTGATCTACATCTTCACCAACACCAAGACACTCCGAACCCCATCCAATCTGCTAGTGGTCAACCTAGCTTTCTCGGATTTCCTGATGATGTTTACGATGGGACCGCCAATGGTGTACAACTGCTACCACGAAACATGGGTTCTGGGCCCGTTCGCATGTGAACTGTACGGTATGTTTGGATCACTGTTCGGCTGTGTCTCGATTTGGACCATGACAATGATTGCCTTCGATCGCTACAACGTCATCGTAAAGGGTCTCTCGGCCAAACCCATGGGCAACAATGGTGCTTTGCTGCGAATCTTCTTCGTATGGGGATCTTCGCTCGCCTGGACACTCGCCCCATTCTTTGGATGGAATCGATATGTCCCAGAGGGTAACATGTCCGCATGCGGAACTGATTACCTCACCGATACCTTGCTCAGCCGCTCATACATTCTGGTTTACTCGATTTTCGTGTACTTCGCACCACTATTGTTGATCATCTACTCGTATATCTTCATTATTAAGGCTGTATCTGCTCACGAGAAGAACATGCGCGAGCAAGCGAAGAAAATGAACGTTGCTTCGCTCCGATCCTCG------GAGGCTCAGAGTACCAGCACTGAAATGAAACTCGCCAAGGTTGCCCTGGTCACGATCTCGCTGTGGTTCATGGCCTGGACTCCGTATCTGATCATCAACTACACCGGTATTTTCAAAGCGGCTCCGATTACCCCACTGGCTACCATCTGGGGATCACTATTCGCCAAGGCCAATGCCGTTTACAACCCGATTGTATATGGCATAAGCCATCCGAAGTACCGTGCCGCCCTGTACCAGAAGTTCCCCTCGCTATCCTGCACGGATGCAGCC------------GACGACAGCCAATCGATG---GCCTCTGGC---------ACCACCACCGTCGTG------------------------------CAAGAAGAGAAGCCCTCAGCC------------"/>
                    <sequence id="seq_AaGPRop4" taxon="AaGPRop4" totalcount="4" value="---------------------------ATGGCC------------------------------------------------TCG------TAC---------GGTGCTTGG------ATGGCTGCTCAGTCTGCGGGTCATGCA------GTGGCCTCTAATCTGACCGTGGTGGATAGAGTTCCGGCAGATATGCTGCACATGGTGGACGCCCATTGGTACCAGTTTCCGCCGATGAATCCCCTGTGGCACTCTTTGCTGGGCTTTGCCATCGCCGTTCTCTGCTTCATCTCGGTTGTCGGCAACGGAATGGTCATGTACATCTTCACCAACACCAAGACGCTCCGGACCCCATCCAACCTGCTAGTGGTCAATCTAGCCTTCTCGGACTTCCTGATGATGTTTACCATGGGACCGCCAATGGTGATTAACTGCTACTACGAGACCTGGGTCTTTGGCCCATTCGCTTGCGAGGTCTACGGTATGTTCGGATCACTGTTCGGCTGCGTCTCGATCTGGACCATGACTATGATTGCGTTCGACCGTTACAATGTCATCGTGAATGGCCTTTCTGGCAAACCTCTGACCAACAACGGCGCCTTGGCTCGGATCTGCGGAGTGTGGGTTTCAACCTTAGCCTGGACCTTGGCTCCATTCTTCGGCTGGAATCGTTACGTGCCGGAAGGAAACATGAGCGCTTGTGGAACCGATTATCTGACCGACACCTTCAGCAGCCGCTCGTACATCCTGGTTTACTCGATCTTCGTGTACTTCGCGCCTCTGTTCCTGATCATCTACTCGTACACCTTCATCATCAAAGCCGTGTCTGCTCATGAGAAGAACATGCGCGAACAGGCCAAGAAGATGAACGTTGCCTCGCTGCGATCGTCC------GAAGCTCAGAACACCAGCACCGAAATGAAGCTGGCCAAGGTCGCTCTGGTCACGATCTCGCTGTGGTTCTTGGCATGGACTCCATACCTGATCATCAACTACACCGGTATCTTCAAGGCGTCTCCAATCAGCCCTCTGGCCACCATCTGGGGATCGTTGTTCGCCAAGGCCAACGCCGTGTACAATCCGATCGTGTACGGAATCAGCCATCCCAAGTACCGAGCTGCTCTGTACCAGAAGTTCCCATCGCTGTCCTGCACGGATCCTGCC------------GACGATACGCAGTCGGTT---GCTTCCGGA---------ACTACGACTGTTGTG------------------------------TCAGAGAAGTCAGAAAAGACGGAATCTGCT---"/>
                    <sequence id="seq_AaGPRop5" taxon="AaGPRop5" totalcount="4" value="---------------------------ATGGCC------------------------------------------------TCG------TAC---------GGTGCTTGG------ATGGCTGCTCAGTCTGCGGGTCATGCA------GTGGCCTCCAATCTGACCGTGGTGGATAGAGTTCCGGCAGATATGCTGCACATGGTGGACGCCCATTGGTACCAGTTTCCGCCGATGAATCCCCTGTGGCACTCTTTGCTGGGCTTTGCCATCGCCGTTCTCTGCTTCATCTCGGTTGTCGGCAACGGAATGGTCATGTACATCTTCACCAACACCAAGACGCTCCGGACCCCATCCAACCTGCTAGTGGTCAATCTAGCCTTCTCGGACTTCCTGATGATGTTTACCATGGGACCGCCAATGGTGATCAACTGCTACTACGAGACCTGGGTCTTTGGCCCATTCGCTTGCGAGGTCTACGGCATGTTCGGATCGCTGTTCGGCTGCGTTTCGATCTGGACCATGACTATGATTGCGTTCGACCGTTACAATGTCATCGTGAATGGCCTTTCTGGCAAACCTCTGACCAACAACGGCGCTTTGGCTCGGATCTGCGGAGTGTGGGTTTCAACCTTGGCCTGGACCTTGGCTCCGTTCTTCGGCTGGAATCGTTACGTGCCGGAAGGAAACATGAGCGCTTGTGGAACCGATTATCTGACCGACACCTTCAGCAGCCGCTCGTACATTCTGGTTTACTCGATCTTCGTGTACTTCGCGCCTCTGTTTCTGATCATCTACTCGTACACCTTCATCATCAAGGCCGTGTCTGCTCATGAAAAGAACATGCGCGAACAGGCCAAGAAGATGAACGTTGCCTCGCTGCGATCGTCC------GAAGCTCAGAACACCAGCACCGAAATGAAGCTGGCCAAGGTCGCTCTGGTCACGATCTCGCTGTGGTTCTTGGCATGGACTCCATACCTGATCATCAACTACACCGGTATCTTCAAGGCGTCTCCGATTAGCCCTCTGGCCACCATCTGGGGATCGCTGTTCGCCAAGGCCAACGCCGTGTACAACCCGATCGTGTACGGAATCAGCCATCCCAAGTACCGAGCTGCTCTGTACCAGAAGTTCCCATCGTTGTCCTGCACGGACCCTGCC------------GACGATTCGCAGTCGGTG---GCTTCCGGA---------ACTACGACTGTTGTG------------------------------TCGGAGAAGTCGGAAAAGACGGAATCTGCT---"/>
                    <sequence id="seq_AaGPRop7" taxon="AaGPRop7" totalcount="4" value="ATG---------------------------------------------------------------ACGTACTACGGTCCACCA------CCG---------AATTTGTGG------GGT---------------------CAT------TCCGTGACCAACCTCACCGTTGTGGATAAGGTTCCCCCGGAAATCATGCACCTGGTAGACCCGCACTGGTATCAGTTTCCACCGATGAACCCACTGTGGCACTCGATCATCGGATTTGCCATCTTTATGCTGGGCATGATTTCCACCGTTGGCAATGGAGTTGTGATCTACATCTTCTCCACGGAGAAGTCCTTGCGGACACCATCGAATCTGTTCGTCGTTAACCTAGCGGTATCGGACTTCCTGATGATGGCCACAAACGCGACAACCATGGTGTACAACTGCTGGTTCGAAACGTGGTCGCTGGGATTATTGATGTGTGATCTGTATGCCTTCACCGGGTCCTTGTTCGGATGCTGCTCGATCTGGAGTATGACCATGATCGCCATGGATCGGTACAACGTCATCGTGAAGGGTTTGTCCGGAAAACCGCTGACTAATACGGGAGCAATTGTCAGAATCTGTGTCTGCTGGACGATTGGAATCGTGTGGGGAAGTATGCCTATGCTGGGTTGGAACCGATACGTTCCCGAAGGGAACATGACCGCTTGTGGTACGGACTATCTAACCGACGATTGGTTCAGCAAATCGTACATCTTGTGCTATTCGTTCTGCGTGTATTACATCCCACTGTTCACCATCATCTACTGCTACGTTTATATTGTGAAGGCTGTAACAGTGCACGAGAGAACGATGCGCGAGCAAGCGAAACGTATGAACATCCAATCTCTCCGGCAAGGA------GACGACGGCAAA---GCGGCCGAAATGAAGCTGGCGAAGATCGCCCTGGTCACCATTTCGCTGTGGTTCCTGGCCTGGACGCCGTACACCATCATCAATTACACCGGCGTGTTCAAAATGGCCAGCCTTACACCGCTGGCCACCATCTGGGGTTCGGTTTTTGCCAAGTGTAGTTCGGTGTACAATCCGATCGTGTACGGGATCAGCCATCCGAAGTATCGGGCAGCTCTGGTGCGACGTTTCCCTGCCTTGGGATGCGGTGAT------------------------GCCTCGGGTGGT---GCCGATGCT---------AAGTCGATGGCTTCGGAAGTGTCCGCTGTCAGTGGGGGTGGATCCACTGGAGCCGGGATGGAGACAACGGCCGCT---"/>
                    <sequence id="seq_AgGPRop1" taxon="AgGPRop1" totalcount="4" value="ATG------------------------------------------------------------GCAGCCTTCGTAGAACCGCAT------TTC---------GATGCCTGG------ACG---------------------CAG------GGATCCGGTAACATGTCGGTGGTGGACAAGGTCCCACCAGAGATGCTCCACATGGTGCATCCCCACTGGAACCAGTTCCCGCCCATGAACCCGCTGTGGCACTCGATCCTAGGTTTTGCCATCTTCATGCTCGGAATGATCTCGATGACCGGTAACGGTTGTGTGATGTACATCTTCACCAACACCAAGTCACTCCGAACCCCCTCCAACTTGCTGGTGGTCAATCTGGCCTTCTCCGATTTCTTCATGATGTTCACGATGGGCCCGCCGATGGTGATCAACTGCTGGCACGAGACCTGGACCTTTGGGCCGTTCGCGTGCGAGCTGTACGCCATGCTGGGATCGCTGTTCGGCTGTGCCTCGATCTGGACCATGACGATGATTGCCTTTGACCGTTACAACGTCATCGTGAAGGGTCTCGCGGGCAAGCCGATGACCAACAACGGTGCCCTGCTGCGCATTCTGGGCGTGTGGGTGTTCGCGCTGTTCTGGACTCTGGCCCCGCTGTTCGGATGGAACCGATACGTGCCGGAGGGCAACATGACCGCCTGCGGAACCGACTACCTGACCCAGACGTGGCTGAGCCGCTCGTACATCATCATCTATGCCATCTTCGTGTACTGGCTGCCGCTGCTGACCATCATCTACTCGTACACCTTCATCCTGAAGGCTGTGTCCGCTCACGAGAAGAACATGCGCGAGCAGGCCAAGAAGATGAACGTCGCCTCGCTGCGTACGCAG------GAAGCCCAGAACACCAGCACCGAGATGAAGCTGGCCAAGGTCGCCCTGGTCACCATCTCGCTCTGGTTCATGGCCTGGACGCCGTATCTGGTCATCAACTTCACTGGAATCTTCAAGGCTGCCCCGATCAGCCCGCTGGCCACCATCTGGGGCTCGCTGTTCGCCAAGGCCAACGCCGTCTACAACCCGATCGTGTACGGCATCAGCCATCCGAAGTATCGCGCTGCCCTGTACCAGAAGTTCCCGTCGCTATCGTGCCAGGATGCACCA------------GTCGACGATGGCCAGTCG---GTTGCGTCC---------GGTGCCACCCAGGCC------------------------------TCGGACGAGAAAGCC------------------"/>
                    <sequence id="seq_AgGPRop3" taxon="AgGPRop3" totalcount="4" value="ATG------------------------------------------------------------GCTGCGTTTGTGGAACCTCAC------TTC---------GATGCCTGG------ACG---------------------CAG------AGCGGTGGCAACATGTCCGTGGTGGACAAGGTCCCACCAGAGATGCTCCACATGGTGCATCCCCACTGGAACCAGTTCCCGCCCATGAACCCGCTGTGGCACTCGATCCTAGGTTTTGCCATCTTCATGCTCGGAATGATCTCGATGACCGGTAACGGTTGCGTGATGTACATCTTCACCAACACCAAGTCACTCCGAACCCCCTCCAACTTGCTGGTGGTCAATCTGGCCTTCTCCGATTTCTTCATGATGTTCACGATGGGCCCGCCGATGGTGATCAACTGCTGGCACGAGACCTGGACCTTTGGGCCGTTCGCGTGCGAGCTGTACGCCATGCTGGGATCGCTGTTCGGCTGTGCCTCGATCTGGACCATGACGATGATTGCCTTTGACCGTTACAACGTCATCGTGAAGGGTCTCGCGGGCAAGCCGATGACCAACAACGGTGCCCTGCTGCGCATTCTGGGCGTGTGGGTGTTCGCGCTGTTCTGGACTCTGGCCCCGCTGTTCGGATGGAACCGGTACGTGCCGGAGGGCAACATGACCGCCTGCGGAACCGACTACCTGACCCAGACGTGGCTGAGCCGCTCGTACATCATCATCTACGCCATCTTCGTGTACTGGCTGCCGCTGCTGACCATCATCTACTCGTACACCTTCATCCTGAAGGCTGTGTCCGCTCACGAGAAGAACATGCGCGAGCAGGCCAAGAAGATGAACGTCGCCTCGCTGCGTACGCAG------GAAGCCCAGAACACCAGCACCGAGATGAAGCTGGCCAAGGTCGCCCTGGTCACCATCTCGCTCTGGTTCATGGCCTGGACGCCGTATCTGGTCATCAACTTCACCGGAATCTTCAAGGCTGCCCCGATCAGCCCGCTGGCCACCATCTGGGGCTCGCTGTTCGCCAAGGCCAACGCCGTCTACAACCCGATCGTGTACGGCATCAGCCATCCGAAGTACCGTGCTGCCCTGTACCAGAAGTTCCCGTCGCTATCGTGCCAGGATGCACCA------------GTCGACGATGGCCAGTCG---GTTGCATCG---------GGTGCCACCCAGGCC------------------------------TCGGATGAGAAAGCT------------------"/>
                    <sequence id="seq_AgGPRop4" taxon="AgGPRop4" totalcount="4" value="ATG------------------------------------------------------------GCTGCGTTTGTGGAACCTCAC------TTC---------GATGCCTGG------ACG---------------------CAG------AGCGGTGGCAACATGTCGGTGGTGGACAAGGTCCCACCAGAGATGCTCCACATGGTGCATCCCCACTGGAACCAGTTCCCGCCCATGAACCCGCTGTGGCACTCGATCCTAGGTTTTGCCATCTTCATGCTCGGAATGATCTCGATGACCGGTAACGGTTGTGTGATGTACATCTTCACCAACACCAAGTCACTCCGAACCCCCTCCAACTTGCTGGTGGTCAATCTGGCCTTCTCCGATTTCTTCATGATGTTCACGATGGGCCCGCCGATGGTGATCAACTGCTGGCACGAGACCTGGACCTTTGGGCCGTTCGCGTGCGAGCTGTACGCCATGCTGGGATCGCTGTTCGGCTGTGCCTCGATCTGGACCATGACGATGATTGCCTTTGACCGTTACAACGTCATCGTGAAGGGTCTCGCGGGCAAGCCGATGACCAACAACGGTGCCCTGCTGCGCATTCTGGGCGTGTGGGTGTTCGCGCTGTTCTGGACTCTGGCCCCGCTGTTCGGATGGAACCGATACGTGCCGGAGGGCAACATGACCGCCTGCGGAACCGACTACCTGACCCAGACGTGGCTGAGCCGCTCGTACATCATCATCTACGCCATCTTCGTGTACTGGCTGCCGCTGCTGACCATCATCTACTCGTACACCTTCATCCTGAAGGCTGTGTCCGCTCACGAGAAGAACATGCGCGAGCAGGCCAAGAAGATGAACGTCGCCTCGCTGCGTACGCAGGAAGCC------CAGAACACCAGCACCGAGATGAAGCTGGCCAAGGTCGCCCTGGTCACCATCTCGCTCTGGTTCATGGCCTGGACGCCGTATCTGGTCATCAACTTCACCGGAATCTTCAAGGCTGCCCCGATCAGCCCGCTGGCCACCATCTGGGGCTCGCTGTTCGCCAAGGCCAATGCCGTCTACAACCCGATCGTGTACGGCATCAGCCATCCGAAGTATCGCGCTGCCCTGTACCAGAAGTTCCCGTCGCTATCGTGCCAGGATGCACCA------------GTCGACGATGGCCAGTCG---GTTGCGTCG---------GGTGCCACCCAGGCC------------------------------TCGGACGAGAAGGCG------------------"/>
                    <sequence id="seq_AgGPRop5" taxon="AgGPRop5" totalcount="4" value="ATGATGGACCATAGACCAGTGGGCATCTTCGGT---------------------------------------------CCAAAG------AGCCCACAAGCACTGACCTGG------ACG---------------------ATC------TCGGTGGCAAATTTGACCGTGGTGGACAAAGTGCCCCCAGAGATGCTCCATCTCGTTGACACGTACTGGTATCAGTTTCCGCCGTTGGAGACAAAGTGGCATGCGGCACTGGCCACCACCATTGGACTGCTGGCGCTCATCTCCATCGTGGGAAACGGATGCGTAATTTTGATCTTCTCCTCGACCAAAGGCCTCCGCACGCCATCGAACCTGATGGTGATCAATCTGGCTTTCGCCGATTTCATGATGATGTTTACGATGGCGCCACCGCTGATCATTAACTCCTACCACGAGACGTGGGTGTTCGGTCCGCTCATGTGCGAAATATACGGAATGTTCGGCTCACTGTCGGGCTGCGTTTCCATCTGGAGCATGACGATGATCGCCTTCGATCGGTACACCGTGATCGTGAAGGGCTTGTCCGCCAAACCGCTCACGTACGTCGGTTCGGTGATGCGCATCCTGTTCGTTTGGGCCAACTCGCTTGTCTGGACGCTGGCTCCACTGTTTGGCTGGAATCGCTACGTACCGGAAGGCAACATGAGTGCTTGCGGTACGGACTATCTCTCAAAAGATTGGATCAGCGTGTCCTACATCTACGCGTATTCCGTGTTCGTGTACTGGTTGCCACTGCTGCTCATCATCTACTGCTATACCTACATTCTAAAGGCTGTTTCTGCCCACGAACGGAACATGCGGGAGCAAGCGAAAAAAATGAATGTTGCCTCCCTACGGTCATCG------GATGCGTCCAAAACGAATGCAGAAATTAAGCTGGCCAAAGTGGCACTCGTCACCATCACACTCTGGTTCATGGCCTGGACACCGTATCTCGTCATTAACTACGCCGGCATAATCGATTCCAGCCCCATCAGCCCGCTCCAAACGATTTGGGGCTCGGTATTTGCCAAAGCGAATGCCGTCTACAATCCGATAGTGTACGGCATTAGTCATCCCAAATATAGGGCCGCTCTGTACAAGCGCTTCCCCGCGCTGCAACTGCGTAAGGAGAAC------------GCTACCGATCAGAACTCC---GTAGCCTCC---------TGTACGACTGCTGCC------------------------------GATCAATGCGAAACC------------------"/>
                    <sequence id="seq_AgGPRop6" taxon="AgGPRop6" totalcount="4" value="ATG------------------------------------------------------------GCAGCCTTCGCAGAGCCGCAC------TTC---------AGCGCCTGGACG---CAG---------------------ACG------GTCGTCAGCAATGTCACCGTCGTCGATAAGGTACCGCCAGAGATGCTCCACATGGTGGACGCTCACTGGTATCAGTTCCCGCCGATGAACCCGCTGTGGCACTCGATCCTGGGCTTTGCCATCTTTGTCCTTGGCGTCGTTTCCATCATCGGCAACGGTTGCGTTATCTACATCTTCACCAATACCAAGGCACTCCGAACCCCCTCCAACTTGCTGGTGGTCAATCTGGCCTTCTCCGATTTCCTGATGATGTTTACCATGGCCCCTCCGATGGTGATCAACTGCTGGCACGAGACCTGGGTCTTTGGCCCGTTCGCCTGCGAGCTCTACGCCATGCTTGGATCGCTGTTCGGCTGTGCCTCGATCTGGACCATGACTATGATTGCCTTTGACCGTTACAACGTCATCGTGAAGGGTCTCGCCGGCAAGCCGATGACCAACAACGGTGCCCTGCTGCGCATTCTGGGCATCTGGGCGTTCTCTCTGCTCTGGACGTTGGCTCCTCTGTTCGGATGGAACCGATACGTGCCGGAGGGCAACATGACCGCTTGCGGAACTGACTACCTGTCGCAGGATTTCACCAGCCGATCATACATTCTGATCTACTCTGGCTTCGTGTACTACCTGCCTCTGTTCAGCATCATCTACTCGTACATCTACATCATCCAGGCTGTATCGGCCCACGAGAAGAACATGCGCGAGCAGGCCAAGAAGATGAACGTCGCCTCGCTGCGCTCGCAG------GAAGCCCAGAACACCAGCACCGAGATGAAGCTGGCCAAGGTCGCCCTGGTCACCATCTCGCTCTGGTTCATGGCCTGGACGCCGTATCTGGTCATCAACTACACCGGAATCTTCAAGGCTGCCCCGATCAGCCCGCTGGCCACCATCTGGGGCTCGCTGTTCGCCAAGGCCAACGCCGTCTACAACCCGATCGTGTACGGCATCAGCCATCCGAAGTACCGTGCTGCCCTGTACCAGAAGTTCCCGTCGCTGTCCTGCCAGGACAACAGC------------GACGATGGACAGTCGGTT---GCATCGGCT---------GCCACCGGTGTTTCG------------------------------GAGGAAAAGCCAGCGGCC---------------"/>
                    <sequence id="seq_AgGPRop7" taxon="AgGPRop7" totalcount="4" value="ATG---------------------------------------------------------------CCATACTACGGTCCAATGCAACAGCCC---------GGGCTGTGG------GGC---------------------CAG------CCGGTGGCCAACCTGACCGTGGTGGACAAGGTGCCGCCCGAAATTATGCACCTGGTCGATCCGCACTGGTCCCAGTTCCCGCCGATGAACCCGCTGTGGCACTCCATCATCGGGTTTGTCATCTTCGTGCTGGGCGTGGTGTCGATCATCGGCAACGGCATGGTGATCTACATCTTCTCCACCGCCAAATCGCTCCGCACACCGTCGAACCTGTTCATCGTCAATCTGGCCCTGTCGGACTTCCTGATGATGGGCACGAACGCGTTCACGATGGTGTACAACTGCTGGTTCGAGACCTGGTCGCTCGGGCTGCTGATGTGCGATCTGTACGCGTTCTTCGGTTCGCTGTTCGGCTGCTGCTCGATCTGGACCATGACGATGATCGCGCTGGACCGGCACAACGTGATCGTGCACGGTCTGTCCGGCAAGCCGCTCACCAACACGGGCGCCATACTGCGCATCCTGCTCTGCTGGCTGATCGGTGTCGTGTGGGGCATACTGCCGATGCTTGGCTGGAACCGGTACGTGCCGGAGGGCAACATGACGGCCTGCGGTACGGACTACCTGACCGACGATTGGTTCCACAAGTCGTACATACTGGTGTACTCGGTGTTTGTCTACTACACGCCCCTGTTTACCATCATCTACGCGTACTTCTTCATTATTAAGGCCGTATCGGCGCACGAGAAAAACATGCGCGAACAGGCGAAACGGATGAACGTACAGTCCCTGCGCTCGTCG------GACGATGGCAAG---AGCACCGAGATGAAGCTGGCCAAGGTGGCACTGGTAACCATCTCGCTGTGGTTCATGGCCTGGACACCGTACACGGTGATCAACTATACGGGCGTGTTCAAGACGGCCAGCATCACACCGCTGGCCACCATCTGGGGTTCGGTCTTTGCCAAAGCGAACGCCGTCTACAACCCGATCGTGTACGGCATCAGCCATCCCAAGTACCGGGCGGCCCTGTTGCGCCGGTTCCCATCGCTCGCCTGCAGCGATGGTCCA------------CCGGCCGACGATAAATCG---CTCGCCTCC---------GAAGCGTCCGGCATT------------------------------ACGTCGGCCGGAAACCCAACCACAGCG------"/>
                    <sequence id="seq_AmL1" taxon="AmL1" totalcount="4" value="ATG------------------------------------------------------------ATTGCTGTTTCGGGACCAAGT------TAT---------GAAGCTTTCTCTTACGGTGGCCAA---------------GCC------AGATTCAATAATCAAACAGTGGTTGACAAAGTTCCACCTGATATGCTTCATCTGATTGACGCTAATTGGTATCAATACCCGCCATTAAATCCTATGTGGCATGGAATCCTTGGATTCGTAATAGGCATGCTTGGCTTTGTCTCGGCTATGGGAAATGGAATGGTCGTATATATATTTCTTTCAACAAAAAGTCTTCGCACGCCAAGCAATTTGTTCGTAATCAACCTTGCCATCAGTAATTTCCTCATGATGTTTTGCATGTCTCCACCTATGGTAATCAATTGTTATTACGAGACATGGGTACTAGGACCTCTTTTCTGTCAAATCTACGCGATGTTGGGCTCCTTGTTCGGATGTGGCTCCATTTGGACAATGACGATGATCGCATTCGACAGATACAACGTAATCGTGAAAGGTTTATCCGGTAAACCGCTGTCCATTAATGGGGCTCTCATTCGTATAATAGCTATATGGTTGTTCTCTCTCGGATGGACTATTGCACCTATGTTTGGCTGGAATCGATATGTACCTGAAGGTAATATGACCGCTTGCGGCACCGATTACTTCAACAGAGGATTATTATCTGCTTCTTACCTTGTCTGCTACGGCATTTGGGTTTACTTCGTCCCTCTGTTCCTCATCATTTATAGCTATTGGTTTATCATTCAAGCGGTAGCTGCCCATGAGAAGAATATGCGCGAGCAAGCAAAAAAGATGAATGTTGCTTCTCTCCGATCGTCT------GAGAATCAAAACACTAGTGCCGAATGTAAATTGGCCAAAGTTGCTCTTATGACAATCTCTTTATGGTTTATGGCTTGGACTCCGTATCTCGTCATTAATTTCTCGGGTATATTCAATCTCGTTAAAATCAGCCCACTTTTTACCATCTGGGGTTCTCTCTTTGCCAAAGCCAACGCAGTTTACAATCCGATCGTTTATGGAATTAGTCATCCGAAATATCGAGCTGCGCTGTTTGCGAAATTCCCATCATTGGCGTGCGCTGCTGAACCA------------TCCTCAGACGCTGTATCC---ACAACCTCC---------GGTACAACTACTGTT------------------------------ACGGATAACGAAAAATCTAATGCG---------"/>
                    <sequence id="seq_AmL2" taxon="AmL2" totalcount="4" value="ATGGATACATTAAATATAACAACTTCTTTTTTTATTGAAGTTATGCCTTCAAACATTTCTACCTTAACTACCACAGGACCACAA------TTTGCA------------------------------------AGA------CAATTGATGCGTTTTAATAATCAAACAGTTGTTAGTAAAGTACCTGAAGAGATGTTACATTTAATTGATTTATATTGGTATCAATTTCCACCATTGGATCCATTATGGCATAAAATCTTAGGTTTAGTTATGATTATATTAGGTATTATGGGATGGTGTGGAAATGGTGTAGTGGTTTATGTATTTATAATGACACCATCTCTAAGAACACCAAGTAATCTTCTTGTGGTAAATCTTGCTTTCTCTGATTTTATTATGATGGGTTTTATGTGTCCGCCTATGGTAATTTGTTGTTTTTATGAAACATGGGTTCTTGGTAGCTTAATGTGTGATATTTATGCAATGGTTGGATCATTATGTGGATGTGCTTCTATATGGACTATGACAGCTATTGCTTTAGATAGATATAATGTTATAGTAAAAGGTATGTCTGGAACACCTCTTACTATCAAAAGAGCTATGCTTCAAATTTTAGGTATTTGGCTTTTTGGTTTAATATGGACAATTTTACCTTTAGTAGGATGGAATAGATACGTTCCGGAAGGTAATATGACAGCATGCGGAACGGATTATCTTAGTCAAGATTGGACTTTCAAATCATATATATTAGTTTATTCTTTTTTCGTATATTACACTCCATTATTCACTATTATTTACAGTTATTATTTTATCGTTTCGGCTGTTGCGGCTCATGAAAAAGCAATGAAAGAACAAGCAAAAAAAATGAATGTCACTTCTTTACGATCTGGA------GATAATCAAAACACTAGCGCTGAAGCGAAATTAGCAAAGGTAGCGCTAACGACAATATCGTTATGGTTTATGGCATGGACACCATATCTTGTGATTAATTATATTGGAATTTTTAATCGATCTCTTATCACACCCCTTTTCACAATATGGGGTTCCCTCTTTGCAAAAGCGAATGCAATATATAATCCTATTGTTTATGGAATTAGCCATCCAAAATATAGAGCTGCGTTGAAAGAAAAACTACCCTTCTTAGTATGCGGCTCGACGGAA------------GATCAAACTGCTGCAACT---GCAGGAGACAAAGCTTCGGAAAAT------------------------------------------------------------------------"/>
                    <sequence id="seq_ApL" taxon="ApL" totalcount="4" value="GTT------------------------------------------------------------------------------------------------------------------------------------------------------------------------------------------------------------------------------------------------------------------------ACTATTTTCTTCTTGGGAATTTTGTCGGTCGTGGGTAATGGAATGGTGATATATATATTTACCTGTACAAAAAATCTTAGAACGCCTTCCAACTTACTGATAGTTAACTTGGCGTTTTCTGATTTCTGTTTGATGTTCACCATGTGTCCTGCAATGGTTTGGAATTGTTTTTACGAGACATGGATGTTTGGACCTTTTGCTTGCGAGTTGTATGCTATGTTTGGATCACTATTTGGGGTCACATCAATATGGACAATGGTTTTTATAGCTTTAGATCGTTATAATGTAATAGTAAAGGGATTATCTGCAAAACCTATGACAACCAAGTTAGCACTATTACAAATATTTTGTATATATCTGCATGGACTTTTCTGGACTTTAACCCCATTTTTTGGATGGAGCCGATATGTACCAGAAGCAAATATGACAGCATGTGGCACTGATTATTTAACTCTGGCATGGCACAGTCGTAGTTATGTTTTGGTATATGCAATATTTGCATATTATTTACCATTGTTGGTCATCATTTATGCATACTATTTCATTGTGAAGGCAGTAGCACCACATGAGAAATCTATGAGAGAACAAGCAAAAAAAATGAATGTGTCTTCTCTGAGATCCGGA------GATCAGAGCAATACTAGTGCAGAATTTAAGCTGGCTAAAGTGGCTTTAATGACAATTTCACTATGGTTCATGGCTTGGACACCATATATGGTTATCAACTTTGCTGGAATATTTCAATTAATGACAATTGATCCATTATTTACAATC------------------------------------------------------------------------------------------------------------------------------------------------------------------------------------------------------------------------------------------------------------"/>
                    <sequence id="seq_BmL1" taxon="BmL1" totalcount="4" value="ATG---ATT---TCCTTGGATCCT---------------------------------------------------GGACCAGGA------ATGGCAGCTCTCCAGGCGTGG------GGTGGTCAAGTGGCTGCC------TAC------GGAGCCGCTAACCAAACCGTTGTCGATAAAGTACCACCTGATATGCTACACATGGTCGATCCTCATTGGTACCAATTTCCACCTATGAACCCACTATGGCACGCCCTATTAGGCTTCACAATCGGAGTTCTTGGCTTCATATCAATTTCGGGTAACGGAATGGTCATTTACATTTTCATGTCAACAAAGAGCCTTAAAACACCATCAAACCTTCTCGTAGTGAATTTGGCATTCTCAGACTTCCTCATGATGTGTGCTATGTCTCCAGCGATGGTCGTTAACTGTTACAATGAAACTTGGGTTTTCGGACCTTTTGCATGCGAGCTATATGCTTGTGCCGGTTCATTATTTGGGTGTGCCTCGATTTGGACGATGACAATGATTGCTTTCGACCGCTATAATGTTATTGTGAAGGGCATTGCGGCAAAACCAATGACGAACAACGGCGCTCTTCTACGCATTCTTGGAATTTGGGCATTTTCGCTAGCTTGGACTCTTGCACCCTTCTTTGGCTGGAATAGATATGTGCCTGAAGGAAACATGACTGCATGCGGTACTGACTACCTGTCTAAAGATTGGTTTAGCCGCAGTTACATTCTTATTTACTCCGTTTTTGTTTACTTCGCCCCACTTCTTCTCATCATATATTCGTACTTCTTCATTGTGCAGGCCGTAGCTGCCCACGAAAAAGCAATGAGGGAACAAGCGAAAAAAATGAACGTCGCCTCTCTCAGATCATCT------GAAGCAGCCAACACCAGCGCTGAATGCAAACTCGCCAAGGTGGCATTGATGACAATTTCCTTGTGGTTCATGGCTTGGACACCTTATTTGGTTATAAACTACACAGGGGTGTTTGAAAGCGCCCCGATCAGTCCTCTGGCCACCATTTGGGGATCGCTCTTTGCCAAAGCTAACGCTGTGTATAATCCGATTGTTTATGGCATCAGTCATCCCAAATACCAAGCAGCGTTGTATGCAAGGTTCCCTTCATTACAATGCCAATCAGCACCT------------CCGGACGATGGCGGCTCC---GTGGCTTCG---------GGTGCCACAGCTGTC------------------------------TCGGAGGAGAAGCCGGCCGCG------------"/>
                    <sequence id="seq_BmL2" taxon="BmL2" totalcount="4" value="ATGTCGATA---TCTATGGACGCC---------------------------------------------------GGTCCAGGC------TTCGCAGCCCTACAGTCATGG------AGTAGCCAAGTGGCAGCA------TTT------GGAAACTCCAACCAAACCGTGGTGGACAGAGTTTCGCCAGAAATGTTACATTTGATCGACGCTTACTGGTATCAATTTCCGCCCATGAATCCCTTATGGCATGCGCTATTGGGTTTTACCATTGGAGTCCTCGGTTTCATTTCAATGATGGGCAACGGTATGGTCATTTACATCTTCATGACAACAAAGAATCTGAAAACACCATCGAACTTACTCGTAGTGAACTTAGCATTTTCTGATTTCCTAATGATGTGTGCCATGTCTCCAGCTATGGTAATTAATTGTTACAATGAAACTTGGGTTTTCGGACCATTCGCGTGTGAGCTATACGGTTGCGCTGGATCGCTATTTGGGTGTGCTTCAATTTGGACGATGACAATGATCGCTTTCGACCGCTATAATGTTATTGTGAAGGGAATTGCGGCAAAACCAATGACAAACAACGGAGCTCTTCTACGAATTCTCGGAATCTGGGCCTTCTCGTTGGCATGGACAGTGGCACCTTTCTTCGGTTGGAACAGATACGTACCTGAAGGTAATATGACTGCATGCGGTACTGACTACCTGACCAAAGATTGGTTTAGCCGAAGCTACATCGTTGTCTATTCCGTTTTTGTTTACTTTGCCCCGTTGCTTCTGATCGTCTACTCTTATTACTACATTGTACAGGCTGTGTCTGCTCACGAAAAAGCAATGAGGGAACAAGCGAAGAAAATGAACGTGGCATCTCTTAGATCGTCA------GAAGCTGCTAACACTAGCACTGAATGTAAGCTAGCTAAGGTGGCACTTATGACAATTTCCCTGTGGTTCATGGCTTGGACACCTTACTTAGTCATCAACTACACAGGAATATTGGAAAGCGCTCCGATCAGTCCTTTGGCTACTATCTGGGGCTCACTCTTTGCCAAAGCTAATGCTGTATATAATCCGATTGTATATGGTATCAGCCACCCTAAATACCAAGCTGCTCTGTACAAAAGATTCCCAGTGCTTCAATGCCACTCAACGACT------------ACTGATGAGGCCAGCTCT---GTAGCTTCG---------GGCACTACTGTCATG------------------------------GAAGAGAAACCGACAGCA---------------"/>
                    <sequence id="seq_CqGPRop1" taxon="CqGPRop1" totalcount="4" value="ATG---------------------------------------------------------------TCGTACTACGGTCCACCA------CCC---------AGCATCTGG------GGC---------------------CAT------CCGATCAGCAACATGACCGTTGTTGATAAGGTTCCCCCGGAGATCCTGCATTTGGTGGACCCTCACTGGTATCAGTTCCCACCGATGAACCCGTTGTGGCACTCGATCATTGGATTCGCGATCTTCGTGCTTGGTATCATATCGGTCATCGGCAACGGAATGGTCATTTACATCTTCTCGACGGCCAAGGGCCTACGAACACCGTCCAATCTGTTCGTGGTGAACCTTGCCATGTCTGACTTCCTGATGATGATGACCAACGCGTTCACCATGGTATACAACTGTTGGTACGAGACCTGGCAGCTGGGAGTGCTTATGTGCGATCTTTACGCCTTTACTGGATCCTTATTCGGATGTTGCTCGATCTGGACTATGACGATGATCGCCCTGGACCGATACAACGTCATCGTGAAAGGTTTGGCCGGTAAACCGCTGACCAACTCCGGGGCAGTTCTACGCATCCTCGTCTGCTGGACGATCGGAGTAGTCTGGGGAATTCTGCCGATGCTGGGCTGGAATCGATACGTCCCAGAAGGAAACATGACCGCGTGTGGAACAGATTACCTAACCGAAGATTGGTTCCACAAGTCCTACATCCTTGCCTACTCCTTCTTCGTCTACTACGTTCCCCTGTTCACGATCATCTACTCGTACGTCTATATCGTTAAGGCCGTTTCCGAGCACGAGAAGAGCATGCGAGACCAGGCCAAACGGATGAACATGCAATCGCTGCGACAGGGA------GATGACGGCAAG---GCCGCCGAAATGAAGCTGGCCAAGATCGCACTCGTTACGATCTCGCTTTGGTTCATGGCCTGGACACCGTACACCATCATCAACTATACCGGTGTGTTCAAGACGGCCAACATCTCACCCCTGGCCACGATTTGGGGTTCGGTCTTTGCCAAAGCAAACGCCGTCTACAACCCGATCGTGTACGGCATCAGTCATCCCAAGTATCGGGCGGCGCTGTACAAACGGTTCCCGTCACTGTCCTGCCAGGATGTGGTC------------GCCGCCGACGACAAGTCT---CTCGCCTCG---------GAAGCATCGGCCGTT------------------------------ACTACGTCAAATTCCGGCGATACGGCGAGTGCT"/>
                    <sequence id="seq_CqGPRop10" taxon="CqGPRop10" totalcount="4" value="ATGTTAATTAGTGAAGTGACGTGCAATATGGCC------------------------------------------------TCG------TAC---------GCAGCAGCATGGAAGGCC------------GCC------GAA------GCGGTGGCCAACCTGACCGTGGTGGACAAGGTTCCGGCGGATATGCTGCACATGGTGGACGCCCACTGGTACCAGTTTCCGCCGATGAACCCGCTGTGGCACGCGATGCTCGGATGGGCCATCTTCTTCCTGTGCCTGATCTCGGTGATCGGCAACGGAATGGTCGTGTACATCTTCACCAACACCAGGACGCTCCGGACCCCCTCAAACCTGCTAGTGGTCAATCTGGCCTTCTCGGACTTCCTGATGATGTTTACGATGGGACCGCCGATGGTGATCAACTGCTACTACGAGACCTGGGTGTTTGGAGCGTTTGCTTGCGAGGTCTACGGCATGTTTGGATCGCTGTTTGGCTGTGTCTCGATCTGGACCATGACTATGATTGCTTTTGATCGTTACAACGTTATTGTTAAGGGTCTTTCGGCTAAACCTCTGACCAACAACGGGGCGATGGTGCAGATCTTTGGCGTTTGGATCGCGTCTCTGGGCTGGACGCTCGCTCCGTTCTTGGGCTGGAACCGGTACGTCCCCGAGGGCAACATGAGTGCCTGCGGAACCGACTACCTCACCGACACCATGCTGAGCCGTTCGTACATCCTGGTCTACTCGATGTTCGTGTACTTTGCGCCACTGCTCCTGATCATCTACTCGTACATCTTTATCATCAAGGCCGTGTCCGCCCACGAGAAGAACATGCGCGAACAGGCCAAGAAGATGAACGTGGCCTCGCTCCGGTCCCAG------GAAACGCAAAGCACCAGCACCGAGATGAAGCTGCCAAGTCGCGCTGTCACCATCTCCTCTGGTTTATGGCTTGGA---------------------------------------CGCGCCGCCCCGATCACGCCGCTGGCTACCATCTGGGGCTCGCTATTCGCCAAGGCCAACGCCGTGTACAACCCGATCGTGTACGGAATCAGCCATCCCAAGTACCGTGCCGCGCTGTACCAGAAGTTCCCGTCGCTGTCCTGCAGCGACTCCGTC------------GAGGACACCCAATCGATG---GCTTCCGCG---------GAAACTACCGTCGCC------------------------------GAGAAGACTGCCGCC------------------"/>
                    <sequence id="seq_CqGPRop13" taxon="CqGPRop13" totalcount="4" value="---------------------------ATGGCA------------------------------------------------TCT------TAC---------GCAGCATGG------ACCGCAGTCAAGGCTGGAGTGGGC---------GCGGCGATGAACCTGACCGTGGTGGACAAGGTGCCAGCGGATATGCTGCACATGGTGGACGCCCACTGGTACCAGTTTCCGCCGATGAACCCGCTGTGGCACGCGATGCTCGGATGGGCCATCTTCTTCCTGTGCCTGATCTCGCTGATCGGTAACGGAATGGTTATCAACATCTTCACCAGCACCAAGACGCTCAAAACCCCATCCAACCTGTTAGTGGTCAATCTGGCCTTCTCGGACTTCCTGATGATGTTTACTATGGGACCGCCGATGGTGATGAACTGCTACTACGAGACCTGGGTCTTTGGCCCGTTCGCTTGCGAGGTCTACGCTATGTGTGGATCACTGTTCGGCTGTATCTCGATCTGGACCATGACTATGATTGCTTTCGATCGCTACAACGTTATCGTCAACGGTATCTCGGCTGAGCCACTCACCAACAAGGGTGCCACGATCCGCATCTTCGCCATCTGGGCCACCTCGTTTGCCTGGACGCTGGCTCCGTTCTTCGGCTGGAACCGGTACGTCCCCGAAGGCAACATGAGCGCCTGTGGAACCGACTACCTCACCGACACCTTCTCGAGCCGCTCGTACATCCTGATGTACTCCGTGTTCGTGTACTTCGCCCCGCTCTTCCTGATCATCTACTCGTACATCTTCATCATCAAGGCCGTCGCCGCCCACGAGAAGAACATGCGCGAACAGGCCAAGAAGATGAACGTAGCCTCGCTCCGATCGTCG------GAAGCCCAGAACACCAGCACGGAAATGAAGCTGGCCAAGGTCGCCCTGGTCACCATCTCCCTCTGGTTCATGGCCTGGACTCCATACCTAATCATCAACTACACCGGAATCTTCAAGGCCGCCCCGATCACCCCGCTGGCCACCATCTGGGGCTCGCTGTTCGCCAAGGCCAACGCCGTCTACAACCCGATCGTGTACGGAATCAGCCATCCCAAGTACCGCGCCGCCCTGTACAAGAAGTTCCCGGCGCTGTCCTGCACGGACTCCGCC------------GACGACTCGCAGTCGGTG---GCCTCCGGC---------GAAACCGTCATCACC------------------------------GAGAAGGCGGAGAAGATCGAGGCT---------"/>
                    <sequence id="seq_CqGPRop5" taxon="CqGPRop5" totalcount="4" value="ATG------------------------------------------------------------GCAGCGTTCGCAGAACCGCAC------TTC---------GACGCCTGG------CAG---------------------GCG------GGGGCCGGCAACATGTCCGTCGTGGACATGGTCGCGCCGGAGATGTTGCACATGGTGCACCCCCACTGGAATCAGTTCCCGCCGATGAACCCGCTGTGGCACTCAATCCTCGGATTCGCCATCTTCTGTTTGGGAATGGTCTCGATGATTGGCAACGGTTGTGTCATCTCGATCTTCACCGGCACCAAGTCACTCAAAACCCCGTCCAACTTACTGGTGGTCAATCTGGCCTTCTCTGATTTCCTGATGATGTTTACGATGGGACCGCCGATGGTGATCAACTGCTGGCATCAGACCTGGGTCTTTGGACCCTTCGCTTGCGAGCTGTACGCCTGCCTGGGATCGCTGTTTGGCTGTGCCTCGATCTGGACCATGACTTTGATTGCATTTGACCGATACAACGTGATTGTGAAGGGTCTTGCCGCGAAGCCGATGACCAACAGCGGCGCTATGGTCAAGATCCTGATGGTGTGGGCTTTCGCACTGTTCTGGACTCTGGCCCCGTTCTTCGGATGGAACCGGTATGTCCCAGAGGGTAACATGACCGCCTGCGGAACTGACTACCTGACCCAGACCTGGTTGAGCCGCTCGTACATCATCGTCTACGCCATCTTCGTGTACTGGCTGCCGCTGCTCACCATCATCTACTCGTACACCTTCATCCTGAAGGCCGTCTCCGCCCACGAGGAACAGATGCGTGAACAGGCCAAGAAGATGAACGTTGCCTCGCTGCGGTCGTCG------GAAGCGCAGCAGACCAGCGCCGAGATTAAGCTGGCCAAGGTCGCTCTGATGACCATTTCGCTGTGGTTCATGGCCTGGACGCCGTACCTGGTCATCAACTTTACCGGAATCTTCAAGGCTGCCCCGATCAGCCCGCTGGCCACCATCTGGGGGTCGCTGTTCGCCAAGGCTAACGCCGTCTACAACCCGATCGTGTACGGTATCAGCCATCCGAAGTACCGCGCTGCACTGTATCAACGGTACCCGGGACTGTCGTGCCAGTCGGACAAC------------TCTTCCAACGACTCCCAG---TCGGTGGCG---------ACGACCGCCGAAGAG------------------------------GAGAAGGCT------------------------"/>
                    <sequence id="seq_CqGPRop6" taxon="CqGPRop6" totalcount="4" value="ATG------------------------------------------------------------GCAGCATTCGTTGAACCGCAT------TTC---------GACGCCTAT------CAG---------------------GCG------GGTAATGGAAACATGACCGTCGTCGATATGGTATCCCCGGATATGTTGCACATGGTTCACCCTCACTGGAATCAGTTCCCGCCGATGAACCCGCTGTGGCACTCGATCCTCGGATTTGCCATCTTCTGTTTGGGAATGGTCTCGATGATTGGCAACGGTTGTGTCATTTCGATCTTCACCAGCACCAAGTCACTCAAAACCCCGTCCAACCTGCTAGTGGTCAATCTAGCCTTCTCCGATTTCCTGATGATGTTCACGATGGGACCGCCGATGGTGATCAACTGCTGGCATCAGACCTGGAGCTTCGGACCTTTCGCTTGCGAACTGTACGCCTGCCTGGGATCGCTGTTCGGCTGTGCCTCGATCTGGACCATGACTTTGATTGCGTTTGACCGATACAATGTTATCGTGAAGGGCCTTGCCGCCAAGCCAATGACCAACAGTGGTGCTATGGTCAAGATCCTGCTCGTGTGGGCTTTCGCACTCTTCTGGACTCTGGCCCCATTCTTCGGATGGAACCGATATGTCCCAGAGGGTAACATGACTGCCTGCGGAACTGACTATCTGACCCAGACCTGGTTGAGCCGCTCGTACATCATCGTTTACGCCGTCTTCGTCTACTGGCTGCCTCTGCTCACCATCATTTACTCGTACACGTTCATCCTGAAGGCTGTCTCTGCCCACGAGGAACAGATGCGTGAACAGGCCAAGAAGATGAACGTTGCCTCGCTGCGATCGTCG------GAAGCTCAACAGACCAGCGCTGAGATCAAGCTGGCCAAGGTCGCCCTCGTGACCATTTCCCTGTGGTTCATGGCCTGGACGCCGTACCTGGTCATCAACTTCACCGGAGTCTTCAAGGCTGCCCCGATCACCCCGCTGGCCACCATCTGGGGCTCGCTGTTCGCCAAGGCCAACGCCGTCTACAACCCGATCGTGTACGGAATCAGCCATCCGAAGTACCGTGCTGCTCTGTACCAACGGTACCCAGGACTGTCGTGCCAGTCAGACAAC------------TCTTCCAACGACACCCAG---TCGGTTGCTTCCGGGGCGACGACCGCCTCCGAC------------------------------GAGAAGGCT------------------------"/>
                    <sequence id="seq_CqGPRop7" taxon="CqGPRop7" totalcount="4" value="------------------------------------------------------------------ATGTTGGGTGAACCATCT------CTGCCAATGGCCCTCTCGTGG------GGATCAGGG------------------------CCGGTGAGTAACATGACCGTTGTGGACAAAGTTTTGCCGGATATGCTGCATCTGGTTGACGCCCACTGGTACCAGTTCCCGCCGATGAACCCGCTGTGGCATTCTATCCTTGGATTCGCCATCTTCGTGCTGGGATGCGTCTCGGTTATCGGCAACGGATGTGTCGTCTCGATCTTCACGGGCACCAAATCGCTGCGTACTCCGTCCAACATGCTGGTGATCAACCTGGCCTTCTCCGACTTCCTGATGATGTTCACGATGGCCCCGCCAATGGTGATGAGCTGCTATCACGAGACTTGGGTGTTTGGACCGTTGATGTGCCAGGTTTACGCCATGTTGGGATCGCTGTTTGGCTGCGTGTCGATCTGGAGTATGACCATGATCGCCTTCGATCGTTACAACGTGATCGTGAAAGGCCTGTCCGCTACACCGATGACCTTCAACAATGCGCTGCTCAAGATCGCCTTCATTTGGGCTAACGCACTGATCTGGACCCTGGCTCCGATGTTCGGATGGAACCGATACGTCCCCGAGGGCAACATGACCGCCTGTGGAACTGACTATCTTACCCAAGATATTGTCAGCACTTCCTACATTATGGTGTACTCGCTGTTTGTCTACTGGTTGCCTCTGTTGATGATCATCTACTCTTACACGTTCATCCTGAAGGCTGTCGCTGACCACGAGAAGAACATGCGCGAGCAGGCCAAGAAGATGAACGTGGCTTCGCTGCGATCGTCG------GATGCCGCCAAGCAGAGTGCCGAAATAAGACTGGCCAAGGTCGCGCTGGTGACCATTTCGCTGTGGTTCCTGGCCTGGACGCCGTACCTGGTCATCAACTATACCGGTATCTTCAAGGCGGCCCCGATCAGCCCACTGGCCACCATCTGGGGATCGCTGTTCGCCAAGGCCAACGCCGTCTACAACCCGATCGTGTACGGAATCAGCCATCCGAAGTACCGTGCAGCACTGTACAAGAAGTACCCGTCTCTGGCCTGCTCAACTGATTCT------------GTCAGCGACGATCAGTCC---GTGGCCTCC---------GGAGCTACTGTCGCA------------------------------TCGGACAACAACAACGCT---------------"/>
                    <sequence id="seq_CqGPRop8" taxon="CqGPRop8" totalcount="4" value="---------------------------ATGGCA------------------------------------------------TCG------TAC---------GCAGCGTGG------AATGCCGCCCAGTCCGGACTGGGA---------GCGATGGTGAACCTGACCGTAGTGGACCGGGTTCCGGCCGATATGCTGCATATGGTGGACGCCCATTGGTACCAGTTCCCGCCGATGAACCCGCTGTGGCACTCGATCCTCGGATTCGCGATCTTTGTCCTGTGCTTCATCTCGCTGGTTGGAAATGGCTGCGTGGTTTACATCTTCACCAACACCAAGACACTCCGAACCCCGTCCAACCTGCTAGTGGTCAATCTAGCTTTCTCGGATTTCCTGATGATGTTCACGATGGGACCGCCGATGGTGATCAACTGCTACCACGAGACCTGGGTCTTTGGACCGTTTGCTTGTGAACTGTACGGCATGTTGGGATCCCTGTTCGGCTGCGTCTCCATCTGGTCAATGACACTGATTGCGTTCGATCGTTACAACGTCATCGTCAAGGGTCTCTCGGCCAAGCCGATGACCAACAACGGTGCCCTGCTGCGAATCTTCCTCGTGTGGGCTTCCTGCCTGGCTTGGACTATCCCTCCATTCTTCGGATGGAACCGATATGTCCCCGAGGGTAACATGAGCGCTTGCGGAACCGACTACCTGACCGACACCTTCCTGAGCCGCTCGTACATCCTGGTATACTCGGTCTTTGTCTACTTTGCGCCTCTGCTGATGATCATCTACTCGTATATCTTCATCATCAAGGCCGTGTCCGCCCACGAGAAGAACATGCGCGAACAGGCCAAGAAGATGAACGTAGCTTCGCTGCGATCGTCG------GAAGCCCAGAACACCAGCACCGAAATGAAGCTGGCCAAGGTCGCCCTCGTCACCATCTCCCTGTGGTTCATGGCCTGGACTCCATACCTGATCATCAACTACACCGGAATCTTCAAAGCGGCCCCGATCACCCCTCTGGCCACCATCTGGGGATCGCTGTTCGCCAAGGCCAACGCCGTCTACAACCCGATCGTGTACGGAATCAGCCATCCAAAGTACCGTGCTGCCCTGTACCAGAAGTTCCCGTCGCTGTCCTGCACGGATGCCGTC------------GACGACAGCCAGTCGGTG---ACCTCCGGC---------ACTACCACCGTGGTC------------------------------AACGAGGAGAAGCCCTCGGCT------------"/>
                    <sequence id="seq_CqGPRop9" taxon="CqGPRop9" totalcount="4" value="---------------------------ATGGCA------------------------------------------------TCG------TAC---------GCAGCGTGG------AATGCCGCCCAGTCCGGACTGGGA---------GCGATGGTGAACCTGACCGTAGTGGACCGGGTTCCGGCCGATATGCTGCATATGGTGGACGCCCATTGGTACCAGTTCCCGCCGATGAACCCGCTGTGGCACTCGATCCTCGGATTCGCGATCTTTGTCCTGTGCTTCATCTCACTGGTCGGAAATGGCTGCGTGGTTTACATCTTCACCAACACCAAGACACTCCGAACCCCGTCCAACCTGCTAGTGGTCAATCTAGCTTTCTCGGATTTCCTGATGATGTTCACGATGGGACCGCCGATGGTGATCAACTGCTACCACGAGACCTGGGTCTTTGGACCGTTTGCTTGTGAACTGTACGGCATGTTGGGATCCCTGTTCGGCTGCGTCTCCATCTGGTCAATGACACTGATTGCGTTCGATCGTTACAACGTCATCGTCAAGGGTCTCTCGGCCAAGCCGATGACCAACAACGGTGCCCTGCTGCGAATCTTCCTCGTGTGGGCTTCCTGCCTGGCATGGACTATCCCTCCATTCTTCGGATGGAACCGATATGTCCCCGAGGGTAACATGAGCGCTTGCGGAACCGACTACCTGACCGACACCTTCCTGAGCCGCTCGTACATCCTGGTATACTCGGTCTTTGTCTACTTTGCGCCTCTGCTGATGATCATCTACTCGTATATCTTCATCATCAAGGCCGTGTCCGCCCACGAGAAGAACATGCGCGAACAGGCCAAGAAGATGAACGTAGCTTCGCTGCGATCGTCG------GAAGCCCAGAACACCAGCACCGAAATGAAGCTGGCCAAGGTCGCCCTCGTCACCATCTCCCTGTGGTTCATGGCCTGGACTCCATACCTGATCATCAACTACACCGGAATCTTCAAAGCGGCCCCGATCACCCCTCTGGCCACCATCTGGGGATCGCTGTTCGCCAAGGCCAACGCCGTCTACAACCCGATCGTGTACGGAATCAGCCATCCAAAGTACCGTGCTGCCCTGTACCAGAAGTTCCCGTCGCTGTCCTGCACGGATGCCGTC------------GACGACAGCCAGTCGGTG---ACCTCCGGC---------ACTACCACCGTGGTC------------------------------AACGAGGAGAAGCCCTCGGCT------------"/>
                    <sequence id="seq_Cv1" taxon="Cv1" totalcount="4" value="ATGGAAAGATACTCGACA------------------------------------------------CCGCTAATAGGGCCAAGC------TTT------------------------------------------------GCC------GCCCTAACAAATGGATCTGTAACAGACAAGGTTACACCCGACATGGCCCATTTGGTACATCCATACTGGAATCAATTTCCCGCTATGGAACCAAAATGGGCTAAATTTTTGGCCGCCTATATGGTACTGATTGCCACGATTTCATGGTGCGGCAACGGTGTGGTGATTTACATCTTCTCCACCACCAAATCTCTGCGTACGCCTGCAAATTTATTAGTTATTAATCTAGCGATATCCGATTTTGGTATCATGATCACCAATACGCCCATGATGGGCATAAATCTCTTCTACGAGACATGGGTATTGGGTCCATTGATGTGTGATATTTACGGCGGCCTGGGTTCAGCCTTTGGCTGCAGCTCGATATTGTCCATGTGCATGATCTCATTGGATCGTTACAATGTCATTGTCAAGGGTATGGCGGGTCAGCCTATGACCATTAAATTGGCCATAATGAAAATTGCCTTGATCTGGTTTATGGCTAGTATTTGGACCTTGGCGCCAGTATTTGGCTGGAGCAGGTATGTGCCCGAGGGCAACTTGACCTCATGCGGTATTGATTATTTGGAACGTGACTGGAATCCACGTTCATATTTGATCTTCTATTCGATATTTGTATACTATTTACCTTTGTTCTTGATCTGCTATTCCTATTGGTTTATCATTGCGGCTGTATCGGCTCACGAAAAAGCCATGCGCGAACAAGCCAAGAAAATGAATGTCAAATCCTTGCGCTCATCTGAG---GATGCCGACAAG---AGTGCCGAGGGAAAATTGGCCAAAGTTGCCTTGGTTACCATCTCCTTGTGGTTCATGGCCTGGACTCCTTACACCATCATCAATACCTTGGGTCTATTCAAATATGAGGGTCTTACACCCTTGAACACCATCTGGGGAGCTTGCTTTGCCAAATCGGCAGCCTGCTACAATCCCATTGTCTATGGTATCAGCCATCCCAAATACGGCATTGCCTTGAAAGAGAAATGCCCCTGC------TGTGTCTTTGGCAAA------------GTTGATGATGGCAAAGCG---AGCGATGCC---------ACCTCTCAGGCTACC------------------------------AACAATGAATCCGAAACCAAGGCC---------"/>
                    <sequence id="seq_Cv6" taxon="Cv6" totalcount="4" value="ATG---------------------------------------------------------------GCTACATTTAATCCTCCC------TCG---------TTCGCGTAC------ATG---------------------CGT------GGTGGTCGCAATGTCAGTTTGGCCGAGAGTGTACCGGCTGATATAATGCATATGGTGGATCCCTACTGGTATCAGTGGCCACCCATGGAACCCATATGGTTTGGCATCATCGGTTTTATTATAACCGTCCTGGGCATCATGTCGTTGAGTGGCAATTTTATTGTGATCTATATTTTTACATCCGCCAAATCGTTGCGTACACCCTCCAATATGTTTGTGGTGAATTTGGCATTTTCCGATTTTATGATGATGTTCACCATGTTCCCGCCCGTCGTACTCAATGGCTTCTATGGCACTTGGATTATGGGTCCGTTCTGGTGCGAACTGTACGGTTTATTTGGTTCACTCTTTGGCTGTGTATCGATTTGGTCAATGACCTTGATTGCCTACGATCGTTATTGTGTCATAGTTAAGGGTTTGTCGCGTAAACCGTTGACCATAACAGCGGCCGTTTTACGTTTGATGTTTGTGTGGAGTGTGTGCCTTACGTGGGCCATTTTCCCCATGGTCGGTTGGAATCGTTATGTGCCCGAGGGTAATATGACAGCTTGCGGTACGGATTATTTCGCCAAAGATTGGTACAATCGCTCGTACATCATTGTGTACTCCGTGTGGGTGTATTTTATGCCATTGTTAACGATCATCTTTTCGTATTGGCACATCATGAAGGCCGTCAGAGTGCATGAGCAGGCGATGCGTGAACAGGCGAAAAAAATGAATGTTGCCTCACTGCGCAACAGCGAACGGATTAAAGGCAAA---TCAGTGGAAATAAAATTGGCCAAAGTGGCACTTGTTACCATTTCATTGTGGTTTCTGGCCTGGACACCATATACGATTATAAACTATGCCGGCATATTTGAATCGATGGCCTTGTCACCGCTCAGCACCATCTGCGGTTCGGTGTTTGCCAAAGCCAACTCTGTCTGCAATCCGATTGTCTACGGTTTAAGTCATCCCAAATACAAACAAGTCTTGAAAGAGAAAATACCCTGTTTGGCTTGTGGCAAA------------------------GATGACACGGCT---TCCGATTCA---------AGAACACAAGCTACT------------------------------GCTGAAATCAGTGAATCGGCAGCG---------"/>
                    <sequence id="seq_DmRh1" taxon="DmRh1" totalcount="4" value="ATGGAGAGCTTTGCAGTAGCA------------------------------------------GCCGCGCAACTGGGGCCACAC------TTT------------------------------------------------GCC------CCCCTGTCCAATGGATCGGTGGTGGACAAGGTCACGCCCGACATGGCCCACCTGATCAGCCCGTACTGGAACCAGTTCCCCGCCATGGACCCCATTTGGGCCAAGATCCTGACCGCCTACATGATCATGATCGGCATGATTTCCTGGTGCGGAAATGGCGTGGTGATCTACATATTCGCCACCACCAAATCACTGCGCACGCCCGCTAACCTGCTGGTCATCAACCTGGCCATCTCCGACTTTGGCATCATGATCACAAACACGCCCATGATGGGCATAAATCTGTATTTCGAGACCTGGGTGCTCGGACCCATGATGTGCGACATATACGCCGGACTGGGCTCGGCCTTTGGCTGCAGCTCCATCTGGTCCATGTGCATGATCTCCCTGGATCGCTACCAAGTGATCGTCAAGGGCATGGCCGGCCGGCCGATGACCATTCCGCTGGCCCTGGGCAAGATTGCCTACATCTGGTTCATGTCGAGCATTTGGTGCCTGGCGCCCGCCTTCGGCTGGAGCAGGTATGTGCCGGAGGGTAACCTGACCTCGTGCGGTATTGACTACTTGGAACGCGACTGGAACCCACGCTCATACCTGATCTTCTACTCCATCTTCGTGTACTATATTCCGCTGTTCCTGATCTGCTACTCTTACTGGTTCATCATTGCTGCTGTCTCCGCCCACGAGAAGGCCATGCGCGAGCAGGCCAAGAAGATGAATGTCAAGTCCCTCCGCTCCTCTGAG---GATGCCGAGAAG---AGCGCCGAGGGCAAGCTGGCCAAGGTGGCTCTGGTCACCATCACGCTGTGGTTCATGGCGTGGACACCATACCTGGTCATCAACTGCATGGGACTGTTCAAGTTCGAGGGCCTTACACCACTGAATACCATTTGGGGAGCTTGCTTCGCCAAATCGGCCGCCTGCTACAATCCAATTGTATACGGCATCAGCCATCCGAAATATCGCCTGGCCCTCAAGGAGAAGTGTCCTTGC------TGCGTCTTTGGCAAG------------GTCGACGATGGCAAATCG---AGCGATGCC---------CAATCGCAGGCCACC------------------------------GCCAGCGAGGCCGAGTCCAAGGCA---------"/>
                    <sequence id="seq_DmRh2" taxon="DmRh2" totalcount="4" value="ATGGAGCGCAGTCAT---------------------------TTGCCGGAGACGCCATTCGACCTGGCCCATTCTGGGCCCAGG------TTTCAG------------------------------------GCC------CAG------TCGAGTGGCAATGGTTCCGTGCTGGACAATGTGCTGCCCGACATGGCGCACCTGGTGAACCCCTACTGGAGCCGCTTTGCGCCCATGGATCCCATGATGAGCAAAATTCTGGGATTGTTCACCCTGGCCATTATGATCATCTCGTGCTGCGGCAACGGAGTGGTGGTCTACATTTTCGGTGGAACAAAGTCGCTGCGCACGCCGGCAAATTTGCTCGTTCTCAACCTGGCCTTCTCCGACTTCTGTATGATGGCCTCCCAGTCGCCGGTGATGATTATTAACTTCTACTACGAGACTTGGGTGCTGGGTCCGCTGTGGTGCGACATCTACGCGGGATGTGGCTCGCTCTTTGGCTGTGTGTCCATCTGGTCCATGTGCATGATTGCCTTCGATCGGTACAATGTGATAGTGAAGGGTATCAATGGCACACCCATGACCATCAAGACGTCTATAATGAAGATACTTTTCATCTGGATGATGGCTGTCTTTTGGACTGTCATGCCATTGATTGGATGGAGCGCCTATGTGCCCGAGGGCAATCTGACTGCCTGCAGCATTGACTATATGACGCGTATGTGGAACCCGCGATCTTATTTAATCACCTACTCCCTCTTCGTTTACTACACTCCACTGTTTCTCATCTGCTACTCCTACTGGTTCATCATTGCCGCCGTGGCAGCACATGAAAAAGCGATGCGGGAACAGGCCAAGAAGATGAATGTGAAATCCCTGCGGAGCTCTGAG---GATTGCGACAAA---AGTGCCGAGGGAAAACTGGCCAAGGTGGCTCTAACTACCATCTCCCTATGGTTTATGGCATGGACACCATACCTTGTCATTTGCTACTTCGGACTCTTCAAAATCGACGGATTGACCCCACTGACGACCATTTGGGGAGCGACTTTCGCCAAAACGAGCGCAGTCTACAATCCGATTGTGTACGGCATTAGCCATCCCAAGTACCGCATAGTTCTCAAGGAAAAGTGCCCTATG------TGTGTGTTTGGCAAT------------ACGGATGAGCCGAAACCGGATGCACCCGCT---------TCCGATACGGAAACT------------------------------ACATCTGAGGCGGATTCAAAGGCT---------"/>
                    <sequence id="seq_DmRh6" taxon="DmRh6" totalcount="4" value="ATG---------------------------------------------------------------GCCAGCCTGCATCCCCCG------AGC---------TTCGCCTAT------ATG---------------------CGC------GATGGGCGCAATCTCAGCCTGGCGGAGAGTGTGCCCGCCGAGATTATGCACATGGTGGATCCGTACTGGTACCAGTGGCCTCCATTGGAGCCCATGTGGTTCGGCATCATTGGCTTTGTGATTGCCATTCTGGGCACCATGTCGCTGGCGGGCAACTTTATTGTGATGTACATCTTTACCTCGTCGAAGGGACTGCGCACGCCGTCCAACATGTTTGTGGTCAATCTGGCCTTCTCCGACTTCATGATGATGTTCACCATGTTCCCGCCGGTGGTGCTGAATGGCTTCTATGGCACCTGGATCATGGGTCCCTTCCTGTGCGAATTATACGGCATGTTTGGCTCGCTCTTCGGATGCGTTTCCATCTGGTCGATGACACTGATTGCCTACGATCGTTACTGTGTGATCGTGAAGGGAATGGCCAGGAAACCACTGACGGCCACGGCGGCTGTGCTCCGGCTCATGGTCGTGTGGACCATCTGCGGAGCGTGGGCCCTAATGCCGCTCTTCGGCTGGAATCGGTATGTGCCCGAGGGCAACATGACCGCCTGCGGCACTGATTACTTTGCCAAGGACTGGTGGAACAGGTCCTACATCATCGTCTACTCCCTGTGGGTCTATCTCACGCCGCTGCTGACCATCATCTTCTCCTACTGGCACATCATGAAGGCTGTGGCTGCCCATGAGAAGGCCATGCGGGAGCAGGCGAAGAAGATGAACGTGGCCTCCTTGCGGAACAGCGAGGCCGACAAGAGCAAG---GCCATCGAGATCAAGCTGGCGAAGGTGGCACTGACCACCATATCGCTGTGGTTCTTCGCCTGGACTCCGTACACCATCATCAACTACGCGGGCATCTTCGAATCGATGCACCTGAGTCCACTGAGCACCATCTGTGGATCCGTCTTTGCCAAGGCCAATGCCGTGTGCAATCCCATTGTGTACGGATTGAGCCACCCGAAGTACAAGCAGGTGCTACGGGAGAAGATGCCATGCCTGGCCTGCGGCAAG------------------------GACGATCTCACC---TCGGACTCG---------AGGACACAGGCCACC------------------------------GCCGAGATTAGCGAATCGCAGGCT---------"/>
                    <sequence id="seq_DpL" taxon="DpL" totalcount="4" value="ATGGCGATCACAAGCATGGATCCC---------------------------------------------------GGACCAGGT------GCCGCAGCGTTGCAAGCTTGG------GGCGGCCAAATGGCT---------GCC------TTCGGTAGCAACGAGACCGTTGTTGACAAAGTACTCCCTGACATGTTGCACCTCATCGATCCTCACTGGTACCAATTCCCGCCGATGAATCCCATGTGGCATGGACTACTTGGCTTTGTAATGGGCGTCCTTGGTTTCATATCGATCACTGGCAACGGAATGGTTGTCTACATCTTCACGACCACTAAGACTCTCAAAACTCCATCAAACATTCTCGTTGTAAATCTTGCATTCTCCGACTTCTGCATGATGGCCATTATGGCTCCGCCTATGCTGATTAACTGCTACAACGAAACTTGGGTGTTCGGACCCTTAGCCTGTCAACTGTACGCGTGCGCTGGATCATTGTTCGGATGTGGTTCCATCTGGACTATGACCATGATCGCTTTCGACCGCTACAACGTCATCGTAAAGGGCCTAGCTGCAAAACCAATGACCATCAATGGCGCTTTACTGCGAGTGCTTGGTATCTGGGCCTTCTCCCTGGCATGGACTGTTGCTCCAATGTTCGGCTGGGGCCGATACGTACCAGAAGGCAACATGACTGCCTGTGGAACTGACTACTTCGACAAATCTTTCGCCAACCGCTCTTACATCGTAATCTACTCGGTCTTCTGCTACTTTGCACCACTGTTTCTCATTATCTACTCCTACTTCTTCATTATTCAGGCTGTAGCAGCTCATGAAAAAGCGATGAGGGAGCAGGCGAAGAAAATGAACGTTGCCTCTCTTAGGTCTTCC------GACCAGGCTAACACCAGCGCTGAGTGCAAACTGGCTAAGGTAGCATTAATGACGATCTCACTGTGGTTCATGGCGTGGACACCTTATCTGGTTATCAACTTCTGCGGCATCTTCGACGGTGCCCCTATCAGCCCCCTCGCGACCATCTGGGGCTCTGTCTTCGCCAAGGCTAATGCCGTTTATAACCCAATTGTATATGGCATCAGCCACCCTAAATACCGCGCGGCGCTGTATGCGAGGTTCCCAGCTCTGTCATGCCAAGCTTCATCT------------GACGACAACGTGTCCGCA---GCATCTGCG---------GCCACCGCCTGCACC------------------------------GAAGAGAAACCATCTGCT---------------"/>
                    <sequence id="seq_PhL" taxon="PhL" totalcount="4" value="------------------------------------------------------------------------------------------------------------------------------------------------------------------------------------------------------------------------------------------ATGAATTCTTTATGGCATGGAATTCTGGGATTTGTAATTGGAGTTTTAGGAGCTGTATCCCTAATCGGAAATGGAGTCGTCATATACATATTTACTACTACGAAAAACTTGAGAACTCCATCTAATTTATTGGTTGTCAATTTAGCTTTCAGTGATTTTTTCATGATGTTTTGTATGTCTCCGATCATGGTCGTAAATTGTTATAACGAAACTTGGATTATGGGACCTTTCATGTGCGAAATTTACGGTTTGTTGGGATCACTTTTTGGAAACGCCTCTATTTGGACGATGACAATGATAGCCCTGGATCGTTATAATGTCATAGTCAAAGGGCTTTCTGCGAAACCTATGACGATAAAAATGGCTTTGCTTAATATTTTGTTTGTGTGGATTCAAGCCCTTTTGTGGACAATATTACCGCTCTTCGGTTGGAACAGGTATGTTCCCGAGGGAAATATGACTGCTTGCGGAACAGATTATCTCACAAAAGATTGGTTTAGCAGATCTTACATTCTTGTTTATTCCATATTCGTGTACTTTTTACCACTCTTCATTATTATTTATTCATACATATTTATTATTCAGGCCGTCATCGATCACGAGAATAACATGAGAATGCAAGCCAAAAAAATGGAGGTAGCATCGCTAAGGTCTCAGGAT---GATAAAAAAAAA---TCTGTAGAAATAAAACTTGCTAAGATAGCTTTGATGACGATAGCCTTGTGGTTTTTTGCATGGACTCCGTATTTGGTAATCAATTATGCAGGAATATTTGAAACATTAACAATATCGCCGCTTTTTACAATTTGGGGATCCGTTTTTGCCAAAGCAAATGCAGTGTATAATCCAATTGTATACGGCATTAGTCATCCCAAATACAGAGCGGCTCTTAAAAAGAAATTTCCAAGTTTGGTATGCGGGACTTTGGAA------------GATGATCACACGTCGGCG---GCATCGGGA---------ATCACGACATGCAAT------------------------------GAAGAAAACACGACAAAAGTT------------"/>
                    <sequence id="seq_TcL" taxon="TcL" totalcount="4" value="ATG------------------------------------------------------------TCTGTGATGGGCGAGCCAAAC------TTC---------ATCGCCTGG------GCGGCGCAGCGCTCGGGC------TAT------GGCGGCGGCAACCTCACCGTCGTGGACAAAGTCCTCCCCGACATGCTCCACCTGGTGGACGCCCATTGGTACCAGTTCCCGCCCATGAACCCCCTCTGGCACGGCATTCTGGGCTTCGTGATCGGCGTTCTGGGCTTCGTCTCCATCGTGGGCAACGGAATGGTCATCTACATCTTCTCCTCCACCAAGGCGCTGCGAACCCCCTCGAACCTCCTCGTGGTCAATTTGGCCTTCTCCGACTTCCTGATGATGCTCTGCATGTCCCCGGCTATGGTCATTAATTGCTACAACGAGACCTGGGTGCTGGGGCCCCTCGTGTGCGAGCTCTACGGCATGAGTGGGTCTCTCTTCGGATGCGCATCCATCTGGACCATGACGTTCATCGCCTTGGATCGGTACAATGTGATTGTGAAGGGGCTCAGTGCGCAACCGTTGACCAAGAAAGGGGCCATGTTGAGGATACTGATCATCTGGGTCTTCTCCACGCTGTGGACCATCGCACCCTTCTTTGGATGGAACCGCTACGTGCCAGAAGGCAACATGACGGCGTGTGGAACGGATTATTTGACCAAGGATTGGGTTAGTCGGAGCTATATTTTGGTTTACGCCGTTTGGGTCTATTTCGTTCCTCTCTTCACCATCATCTATTCCTACTGGTTTATAGTGCAGGCCGTGGCCGCCCACGAAAAATCGATGAGAGAACAAGCAAAGAAAATGAACGTTGCGTCCTTGCGATCCTCC------GAAGCAGCCCAAACCAGCGCCGAATGCAAACTCGCAAAGATAGCCCTAATGACCATCACGCTCTGGTTCTTCGCTTGGACTCCTTACCTGGTCACCAACTTCACCGGTATTTTCGAAGGTGCCAAAATCAGTCCTTTGGCCACCATCTGGTGCTCGCTCTTTGCTAAAGCCAACGCTGTCTACAACCCGATCGTATACGGAATCAGCCATCCAAAGTACAGACAAGCCCTTCAGAAGAAGTTCCCGTCGTTGGTGTGCGCGGGCGAGCCG------------GACGACACCACCTCCACG---GCTTCGGGG---------GTAACGAACGTTACC------------------------------ACCGACGAGAAGCCGGCCACGGCT---------"/>
                </data>


    


    


    
<map name="Uniform">beast.math.distributions.Uniform</map>
<map name="Exponential">beast.math.distributions.Exponential</map>
<map name="LogNormal">beast.math.distributions.LogNormalDistributionModel</map>
<map name="Normal">beast.math.distributions.Normal</map>
<map name="Beta">beast.math.distributions.Beta</map>
<map name="Gamma">beast.math.distributions.Gamma</map>
<map name="LaplaceDistribution">beast.math.distributions.LaplaceDistribution</map>
<map name="prior">beast.math.distributions.Prior</map>
<map name="InverseGamma">beast.math.distributions.InverseGamma</map>
<map name="OneOnX">beast.math.distributions.OneOnX</map>


<run id="mcmc" spec="MCMC" chainLength="20000000" preBurnin="500000">
    <state id="state" storeEvery="5000">
        <tree id="Tree.t:33 LW opsin sequences v2 revtrans" name="stateNode">
            <taxonset id="TaxonSet.33 LW opsin sequences v2 revtrans" spec="TaxonSet">
                <data idref="33 LW opsin sequences v2 revtrans" name="alignment"/>
            </taxonset>
        </tree>
        <parameter id="gammaShape.s:33 LW opsin sequences v2 revtrans" name="stateNode">1.0</parameter>
        <parameter id="rateAC.s:33 LW opsin sequences v2 revtrans" lower="0.0" name="stateNode">1.0</parameter>
        <parameter id="rateAG.s:33 LW opsin sequences v2 revtrans" lower="0.0" name="stateNode">1.0</parameter>
        <parameter id="rateAT.s:33 LW opsin sequences v2 revtrans" lower="0.0" name="stateNode">1.0</parameter>
        <parameter id="rateCG.s:33 LW opsin sequences v2 revtrans" lower="0.0" name="stateNode">1.0</parameter>
        <parameter id="rateGT.s:33 LW opsin sequences v2 revtrans" lower="0.0" name="stateNode">1.0</parameter>
        <parameter id="mutationRate.s:33 LW opsin sequences v2 revtrans" name="stateNode">1.0</parameter>
        <parameter id="ucldStdev.c:33 LW opsin sequences v2 revtrans" lower="0.0" name="stateNode">0.1</parameter>
        <stateNode id="rateCategories.c:33 LW opsin sequences v2 revtrans" spec="parameter.IntegerParameter" dimension="64">1</stateNode>
        <parameter id="ucldMean.c:33 LW opsin sequences v2 revtrans" name="stateNode">1.0</parameter>
        <parameter id="birthRateY.t:33 LW opsin sequences v2 revtrans" name="stateNode">1.0</parameter>
        <parameter id="parameter.hyperNormal-sigma-Cole/Dipt split.prior" name="stateNode">1.0</parameter>
        <parameter id="parameter.hyperNormal-sigma-Dipte.prior" name="stateNode">1.0</parameter>
        <parameter id="parameter.hyperNormal-sigma-Hemipt/Phthirapt split.prior" name="stateNode">1.0</parameter>
        <parameter id="parameter.hyperNormal-sigma-Holometabola.prior" name="stateNode">1.0</parameter>
        <parameter id="parameter.hyperNormal-sigma-Hymenopt.prior" name="stateNode">1.0</parameter>
        <parameter id="parameter.hyperNormal-sigma-Lepidopt.prior" name="stateNode">1.0</parameter>
    </state>

    <init id="RandomTree.t:33 LW opsin sequences v2 revtrans" spec="beast.evolution.tree.RandomTree" estimate="false" initial="@Tree.t:33 LW opsin sequences v2 revtrans" taxa="@33 LW opsin sequences v2 revtrans">
        <populationModel id="ConstantPopulation0.t:33 LW opsin sequences v2 revtrans" spec="ConstantPopulation">
            <parameter id="randomPopSize.t:33 LW opsin sequences v2 revtrans" name="popSize">1.0</parameter>
        </populationModel>
    </init>

    <distribution id="posterior" spec="util.CompoundDistribution">
        <distribution id="prior" spec="util.CompoundDistribution">
            <distribution id="CalibratedYuleModel.t:33 LW opsin sequences v2 revtrans" spec="beast.evolution.speciation.CalibratedYuleModel" birthRate="@birthRateY.t:33 LW opsin sequences v2 revtrans" tree="@Tree.t:33 LW opsin sequences v2 revtrans"/>
            <prior id="CalibratedYuleBirthRatePrior.t:33 LW opsin sequences v2 revtrans" name="distribution" x="@birthRateY.t:33 LW opsin sequences v2 revtrans">
                <Uniform id="Uniform.0" name="distr" upper="1000.0"/>
            </prior>
            <prior id="GammaShapePrior.s:33 LW opsin sequences v2 revtrans" name="distribution" x="@gammaShape.s:33 LW opsin sequences v2 revtrans">
                <Exponential id="Exponential.0" name="distr">
                    <parameter id="RealParameter.0" lower="0.0" name="mean" upper="0.0">1.0</parameter>
                </Exponential>
            </prior>
            <prior id="HyperPrior.hyperNormal-sigma-Cole/Dipt split.prior" name="distribution" x="@parameter.hyperNormal-sigma-Cole/Dipt split.prior">
                <OneOnX id="OneOnX.0" name="distr"/>
            </prior>
            <prior id="HyperPrior.hyperNormal-sigma-Dipte.prior" name="distribution" x="@parameter.hyperNormal-sigma-Dipte.prior">
                <OneOnX id="OneOnX.01" name="distr"/>
            </prior>
            <prior id="HyperPrior.hyperNormal-sigma-Hemipt/Phthirapt split.prior" name="distribution" x="@parameter.hyperNormal-sigma-Hemipt/Phthirapt split.prior">
                <OneOnX id="OneOnX.02" name="distr"/>
            </prior>
            <prior id="HyperPrior.hyperNormal-sigma-Holometabola.prior" name="distribution" x="@parameter.hyperNormal-sigma-Holometabola.prior">
                <OneOnX id="OneOnX.03" name="distr"/>
            </prior>
            <prior id="HyperPrior.hyperNormal-sigma-Hymenopt.prior" name="distribution" x="@parameter.hyperNormal-sigma-Hymenopt.prior">
                <OneOnX id="OneOnX.04" name="distr"/>
            </prior>
            <prior id="HyperPrior.hyperNormal-sigma-Lepidopt.prior" name="distribution" x="@parameter.hyperNormal-sigma-Lepidopt.prior">
                <OneOnX id="OneOnX.05" name="distr"/>
            </prior>
            <prior id="RateACPrior.s:33 LW opsin sequences v2 revtrans" name="distribution" x="@rateAC.s:33 LW opsin sequences v2 revtrans">
                <Gamma id="Gamma.0" name="distr">
                    <parameter id="RealParameter.01" estimate="false" name="alpha">0.05</parameter>
                    <parameter id="RealParameter.02" estimate="false" name="beta">10.0</parameter>
                </Gamma>
            </prior>
            <prior id="RateAGPrior.s:33 LW opsin sequences v2 revtrans" name="distribution" x="@rateAG.s:33 LW opsin sequences v2 revtrans">
                <Gamma id="Gamma.01" name="distr">
                    <parameter id="RealParameter.03" estimate="false" name="alpha">0.05</parameter>
                    <parameter id="RealParameter.04" estimate="false" name="beta">20.0</parameter>
                </Gamma>
            </prior>
            <prior id="RateATPrior.s:33 LW opsin sequences v2 revtrans" name="distribution" x="@rateAT.s:33 LW opsin sequences v2 revtrans">
                <Gamma id="Gamma.02" name="distr">
                    <parameter id="RealParameter.05" estimate="false" name="alpha">0.05</parameter>
                    <parameter id="RealParameter.06" estimate="false" name="beta">10.0</parameter>
                </Gamma>
            </prior>
            <prior id="RateCGPrior.s:33 LW opsin sequences v2 revtrans" name="distribution" x="@rateCG.s:33 LW opsin sequences v2 revtrans">
                <Gamma id="Gamma.03" name="distr">
                    <parameter id="RealParameter.07" estimate="false" name="alpha">0.05</parameter>
                    <parameter id="RealParameter.08" estimate="false" name="beta">10.0</parameter>
                </Gamma>
            </prior>
            <prior id="RateGTPrior.s:33 LW opsin sequences v2 revtrans" name="distribution" x="@rateGT.s:33 LW opsin sequences v2 revtrans">
                <Gamma id="Gamma.04" name="distr">
                    <parameter id="RealParameter.09" estimate="false" name="alpha">0.05</parameter>
                    <parameter id="RealParameter.010" estimate="false" name="beta">10.0</parameter>
                </Gamma>
            </prior>
            <prior id="MeanRatePrior.c:33 LW opsin sequences v2 revtrans" name="distribution" x="@ucldMean.c:33 LW opsin sequences v2 revtrans">
                <Uniform id="Uniform.01" name="distr" upper="Infinity"/>
            </prior>
            <prior id="ucldStdevPrior.c:33 LW opsin sequences v2 revtrans" name="distribution" x="@ucldStdev.c:33 LW opsin sequences v2 revtrans">
                <Gamma id="Gamma.05" name="distr">
                    <parameter id="RealParameter.011" estimate="false" name="alpha">0.5396</parameter>
                    <parameter id="RealParameter.012" estimate="false" name="beta">0.3819</parameter>
                </Gamma>
            </prior>
            <distribution id="Dipte.prior" spec="beast.math.distributions.MRCAPrior" monophyletic="true" tree="@Tree.t:33 LW opsin sequences v2 revtrans">
                <taxonset id="Dipte" spec="TaxonSet">
                    <taxon id="AaGPRop1" spec="Taxon"/>
                    <taxon id="AaGPRop2" spec="Taxon"/>
                    <taxon id="AaGPRop3" spec="Taxon"/>
                    <taxon id="AaGPRop4" spec="Taxon"/>
                    <taxon id="AaGPRop5" spec="Taxon"/>
                    <taxon id="AaGPRop7" spec="Taxon"/>
                    <taxon id="AgGPRop1" spec="Taxon"/>
                    <taxon id="AgGPRop3" spec="Taxon"/>
                    <taxon id="AgGPRop4" spec="Taxon"/>
                    <taxon id="AgGPRop5" spec="Taxon"/>
                    <taxon id="AgGPRop6" spec="Taxon"/>
                    <taxon id="AgGPRop7" spec="Taxon"/>
                    <taxon id="CqGPRop1" spec="Taxon"/>
                    <taxon id="CqGPRop10" spec="Taxon"/>
                    <taxon id="CqGPRop13" spec="Taxon"/>
                    <taxon id="CqGPRop5" spec="Taxon"/>
                    <taxon id="CqGPRop6" spec="Taxon"/>
                    <taxon id="CqGPRop7" spec="Taxon"/>
                    <taxon id="CqGPRop8" spec="Taxon"/>
                    <taxon id="CqGPRop9" spec="Taxon"/>
                    <taxon id="Cv1" spec="Taxon"/>
                    <taxon id="Cv6" spec="Taxon"/>
                    <taxon id="DmRh1" spec="Taxon"/>
                    <taxon id="DmRh2" spec="Taxon"/>
                    <taxon id="DmRh6" spec="Taxon"/>
                </taxonset>
                <Normal id="Normal.01" name="distr" sigma="@parameter.hyperNormal-sigma-Dipte.prior">
                    <parameter id="RealParameter.014" estimate="false" name="mean">240.5</parameter>
                </Normal>
            </distribution>
            <distribution id="Holometabola.prior" spec="beast.math.distributions.MRCAPrior" monophyletic="true" tree="@Tree.t:33 LW opsin sequences v2 revtrans">
                <taxonset id="Holometabola" spec="TaxonSet">
                    <taxon idref="AaGPRop1"/>
                    <taxon idref="AaGPRop2"/>
                    <taxon idref="AaGPRop3"/>
                    <taxon idref="AaGPRop4"/>
                    <taxon idref="AaGPRop5"/>
                    <taxon idref="AaGPRop7"/>
                    <taxon idref="AgGPRop1"/>
                    <taxon idref="AgGPRop3"/>
                    <taxon idref="AgGPRop4"/>
                    <taxon idref="AgGPRop5"/>
                    <taxon idref="AgGPRop6"/>
                    <taxon idref="AgGPRop7"/>
                    <taxon id="AmL1" spec="Taxon"/>
                    <taxon id="AmL2" spec="Taxon"/>
                    <taxon id="BmL1" spec="Taxon"/>
                    <taxon id="BmL2" spec="Taxon"/>
                    <taxon idref="CqGPRop1"/>
                    <taxon idref="CqGPRop10"/>
                    <taxon idref="CqGPRop13"/>
                    <taxon idref="CqGPRop5"/>
                    <taxon idref="CqGPRop6"/>
                    <taxon idref="CqGPRop7"/>
                    <taxon idref="CqGPRop8"/>
                    <taxon idref="CqGPRop9"/>
                    <taxon idref="Cv1"/>
                    <taxon idref="Cv6"/>
                    <taxon idref="DmRh1"/>
                    <taxon idref="DmRh2"/>
                    <taxon idref="DmRh6"/>
                    <taxon id="DpL" spec="Taxon"/>
                    <taxon id="TcL" spec="Taxon"/>
                </taxonset>
                <Normal id="Normal.03" name="distr" sigma="@parameter.hyperNormal-sigma-Holometabola.prior">
                    <parameter id="RealParameter.016" estimate="false" name="mean">313.7</parameter>
                </Normal>
            </distribution>
            <distribution id="Hymenopt.prior" spec="beast.math.distributions.MRCAPrior" monophyletic="true" tree="@Tree.t:33 LW opsin sequences v2 revtrans">
                <taxonset id="Hymenopt" spec="TaxonSet">
                    <taxon idref="AmL1"/>
                    <taxon idref="AmL2"/>
                </taxonset>
                <Normal id="Normal.04" name="distr" sigma="@parameter.hyperNormal-sigma-Hymenopt.prior">
                    <parameter id="RealParameter.017" estimate="false" name="mean">226.4</parameter>
                </Normal>
            </distribution>
            <distribution id="Lepidopt.prior" spec="beast.math.distributions.MRCAPrior" monophyletic="true" tree="@Tree.t:33 LW opsin sequences v2 revtrans">
                <taxonset id="Lepidopt" spec="TaxonSet">
                    <taxon idref="BmL1"/>
                    <taxon idref="BmL2"/>
                    <taxon idref="DpL"/>
                </taxonset>
                <Normal id="Normal.05" name="distr" sigma="@parameter.hyperNormal-sigma-Lepidopt.prior">
                    <parameter id="RealParameter.018" estimate="false" name="mean">129.41</parameter>
                </Normal>
            </distribution>
        </distribution>
        <distribution id="likelihood" spec="util.CompoundDistribution" useThreads="true">
            <distribution id="treeLikelihood.33 LW opsin sequences v2 revtrans" spec="ThreadedTreeLikelihood" data="@33 LW opsin sequences v2 revtrans" tree="@Tree.t:33 LW opsin sequences v2 revtrans">
                <siteModel id="SiteModel.s:33 LW opsin sequences v2 revtrans" spec="SiteModel" gammaCategoryCount="10" mutationRate="@mutationRate.s:33 LW opsin sequences v2 revtrans" shape="@gammaShape.s:33 LW opsin sequences v2 revtrans">
                    <parameter id="proportionInvariant.s:33 LW opsin sequences v2 revtrans" estimate="false" lower="0.0" name="proportionInvariant" upper="1.0">0.0</parameter>
                    <substModel id="gtr.s:33 LW opsin sequences v2 revtrans" spec="GTR" rateAC="@rateAC.s:33 LW opsin sequences v2 revtrans" rateAG="@rateAG.s:33 LW opsin sequences v2 revtrans" rateAT="@rateAT.s:33 LW opsin sequences v2 revtrans" rateCG="@rateCG.s:33 LW opsin sequences v2 revtrans" rateGT="@rateGT.s:33 LW opsin sequences v2 revtrans">
                        <parameter id="rateCT.s:33 LW opsin sequences v2 revtrans" estimate="false" lower="0.0" name="rateCT">1.0</parameter>
                        <frequencies id="empiricalFreqs.s:33 LW opsin sequences v2 revtrans" spec="Frequencies" data="@33 LW opsin sequences v2 revtrans"/>
                    </substModel>
                </siteModel>
                <branchRateModel id="RelaxedClock.c:33 LW opsin sequences v2 revtrans" spec="beast.evolution.branchratemodel.UCRelaxedClockModel" clock.rate="@ucldMean.c:33 LW opsin sequences v2 revtrans" rateCategories="@rateCategories.c:33 LW opsin sequences v2 revtrans" tree="@Tree.t:33 LW opsin sequences v2 revtrans">
                    <LogNormal id="LogNormalDistributionModel.c:33 LW opsin sequences v2 revtrans" S="@ucldStdev.c:33 LW opsin sequences v2 revtrans" meanInRealSpace="true" name="distr">
                        <parameter id="RealParameter.019" estimate="false" lower="0.0" name="M" upper="1.0">1.0</parameter>
                    </LogNormal>
                </branchRateModel>
            </distribution>
        </distribution>
    </distribution>

    <operator id="gammaShapeScaler.s:33 LW opsin sequences v2 revtrans" spec="ScaleOperator" parameter="@gammaShape.s:33 LW opsin sequences v2 revtrans" scaleFactor="0.5" weight="0.1"/>

    <operator id="RateACScaler.s:33 LW opsin sequences v2 revtrans" spec="ScaleOperator" parameter="@rateAC.s:33 LW opsin sequences v2 revtrans" scaleFactor="0.5" weight="0.1"/>

    <operator id="RateAGScaler.s:33 LW opsin sequences v2 revtrans" spec="ScaleOperator" parameter="@rateAG.s:33 LW opsin sequences v2 revtrans" scaleFactor="0.5" weight="0.1"/>

    <operator id="RateATScaler.s:33 LW opsin sequences v2 revtrans" spec="ScaleOperator" parameter="@rateAT.s:33 LW opsin sequences v2 revtrans" scaleFactor="0.5" weight="0.1"/>

    <operator id="RateCGScaler.s:33 LW opsin sequences v2 revtrans" spec="ScaleOperator" parameter="@rateCG.s:33 LW opsin sequences v2 revtrans" scaleFactor="0.5" weight="0.1"/>

    <operator id="RateGTScaler.s:33 LW opsin sequences v2 revtrans" spec="ScaleOperator" parameter="@rateGT.s:33 LW opsin sequences v2 revtrans" scaleFactor="0.5" weight="0.1"/>

    <operator id="FixMeanMutationRatesOperator" spec="DeltaExchangeOperator" delta="0.75" weight="2.0">
        <parameter idref="mutationRate.s:33 LW opsin sequences v2 revtrans"/>
        <weightvector id="weightparameter" spec="parameter.IntegerParameter" estimate="false" lower="0" upper="0">1296</weightvector>
    </operator>

    <operator id="ucldStdevScaler.c:33 LW opsin sequences v2 revtrans" spec="ScaleOperator" parameter="@ucldStdev.c:33 LW opsin sequences v2 revtrans" scaleFactor="0.5" weight="3.0"/>

    <operator id="CategoriesRandomWalk.c:33 LW opsin sequences v2 revtrans" spec="IntRandomWalkOperator" parameter="@rateCategories.c:33 LW opsin sequences v2 revtrans" weight="10.0" windowSize="1"/>

    <operator id="CategoriesSwapOperator.c:33 LW opsin sequences v2 revtrans" spec="SwapOperator" intparameter="@rateCategories.c:33 LW opsin sequences v2 revtrans" weight="10.0"/>

    <operator id="CategoriesUniform.c:33 LW opsin sequences v2 revtrans" spec="UniformOperator" parameter="@rateCategories.c:33 LW opsin sequences v2 revtrans" weight="10.0"/>

    <operator id="ucldMeanScaler.c:33 LW opsin sequences v2 revtrans" spec="ScaleOperator" parameter="@ucldMean.c:33 LW opsin sequences v2 revtrans" scaleFactor="0.5" weight="1.0"/>

    <operator id="relaxedUpDownOperator.c:33 LW opsin sequences v2 revtrans" spec="UpDownOperator" scaleFactor="0.75" weight="3.0">
        <parameter idref="ucldMean.c:33 LW opsin sequences v2 revtrans" name="up"/>
        <tree idref="Tree.t:33 LW opsin sequences v2 revtrans" name="down"/>
    </operator>

    <operator id="CalibratedYuleModelTreeScaler.t:33 LW opsin sequences v2 revtrans" spec="ScaleOperator" scaleFactor="0.5" tree="@Tree.t:33 LW opsin sequences v2 revtrans" weight="3.0"/>

    <operator id="CalibratedYuleModelTreeRootScaler.t:33 LW opsin sequences v2 revtrans" spec="ScaleOperator" rootOnly="true" scaleFactor="0.5" tree="@Tree.t:33 LW opsin sequences v2 revtrans" weight="3.0"/>

    <operator id="CalibratedYuleModelUniformOperator.t:33 LW opsin sequences v2 revtrans" spec="Uniform" tree="@Tree.t:33 LW opsin sequences v2 revtrans" weight="30.0"/>

    <operator id="CalibratedYuleModelSubtreeSlide.t:33 LW opsin sequences v2 revtrans" spec="SubtreeSlide" tree="@Tree.t:33 LW opsin sequences v2 revtrans" weight="15.0"/>

    <operator id="CalibratedYuleModelNarrow.t:33 LW opsin sequences v2 revtrans" spec="Exchange" tree="@Tree.t:33 LW opsin sequences v2 revtrans" weight="15.0"/>

    <operator id="CalibratedYuleModelWide.t:33 LW opsin sequences v2 revtrans" spec="Exchange" isNarrow="false" tree="@Tree.t:33 LW opsin sequences v2 revtrans" weight="3.0"/>

    <operator id="CalibratedYuleModelWilsonBalding.t:33 LW opsin sequences v2 revtrans" spec="WilsonBalding" tree="@Tree.t:33 LW opsin sequences v2 revtrans" weight="3.0"/>

    <operator id="CalibratedYuleBirthRateScaler.t:33 LW opsin sequences v2 revtrans" spec="ScaleOperator" parameter="@birthRateY.t:33 LW opsin sequences v2 revtrans" scaleFactor="0.75" weight="3.0"/>

    <operator id="hyperScaler.hyperNormal-sigma-Cole/Dipt split.prior" spec="ScaleOperator" parameter="@parameter.hyperNormal-sigma-Cole/Dipt split.prior" scaleFactor="0.5" weight="0.1"/>

    <operator id="hyperScaler.hyperNormal-sigma-Dipte.prior" spec="ScaleOperator" parameter="@parameter.hyperNormal-sigma-Dipte.prior" scaleFactor="0.5" weight="0.1"/>

    <operator id="hyperScaler.hyperNormal-sigma-Hemipt/Phthirapt split.prior" spec="ScaleOperator" parameter="@parameter.hyperNormal-sigma-Hemipt/Phthirapt split.prior" scaleFactor="0.5" weight="0.1"/>

    <operator id="hyperScaler.hyperNormal-sigma-Holometabola.prior" spec="ScaleOperator" parameter="@parameter.hyperNormal-sigma-Holometabola.prior" scaleFactor="0.5" weight="0.1"/>

    <operator id="hyperScaler.hyperNormal-sigma-Hymenopt.prior" spec="ScaleOperator" parameter="@parameter.hyperNormal-sigma-Hymenopt.prior" scaleFactor="0.5" weight="0.1"/>

    <operator id="hyperScaler.hyperNormal-sigma-Lepidopt.prior" spec="ScaleOperator" parameter="@parameter.hyperNormal-sigma-Lepidopt.prior" scaleFactor="0.5" weight="0.1"/>

    <logger id="tracelog" fileName="33 LW opsin sequences v2 revtrans.log" logEvery="10000" model="@posterior" sanitiseHeaders="true" sort="smart">
        <log idref="posterior"/>
        <log idref="likelihood"/>
        <log idref="prior"/>
        <log idref="treeLikelihood.33 LW opsin sequences v2 revtrans"/>
        <log id="TreeHeight.t:33 LW opsin sequences v2 revtrans" spec="beast.evolution.tree.TreeHeightLogger" tree="@Tree.t:33 LW opsin sequences v2 revtrans"/>
        <parameter idref="gammaShape.s:33 LW opsin sequences v2 revtrans" name="log"/>
        <parameter idref="rateAC.s:33 LW opsin sequences v2 revtrans" name="log"/>
        <parameter idref="rateAG.s:33 LW opsin sequences v2 revtrans" name="log"/>
        <parameter idref="rateAT.s:33 LW opsin sequences v2 revtrans" name="log"/>
        <parameter idref="rateCG.s:33 LW opsin sequences v2 revtrans" name="log"/>
        <parameter idref="rateGT.s:33 LW opsin sequences v2 revtrans" name="log"/>
        <parameter idref="mutationRate.s:33 LW opsin sequences v2 revtrans" name="log"/>
        <parameter idref="ucldStdev.c:33 LW opsin sequences v2 revtrans" name="log"/>
        <log id="rate.c:33 LW opsin sequences v2 revtrans" spec="beast.evolution.branchratemodel.RateStatistic" branchratemodel="@RelaxedClock.c:33 LW opsin sequences v2 revtrans" tree="@Tree.t:33 LW opsin sequences v2 revtrans"/>
        <log idref="Dipte.prior"/>
        <log idref="Lepidopt.prior"/>
        <log idref="Hymenopt.prior"/>
        <log idref="Holometabola.prior"/>
        <parameter idref="ucldMean.c:33 LW opsin sequences v2 revtrans" name="log"/>
        <log idref="CalibratedYuleModel.t:33 LW opsin sequences v2 revtrans"/>
        <parameter idref="birthRateY.t:33 LW opsin sequences v2 revtrans" name="log"/>
        <parameter idref="parameter.hyperNormal-sigma-Cole/Dipt split.prior" name="log"/>
        <prior idref="HyperPrior.hyperNormal-sigma-Cole/Dipt split.prior" name="log"/>
        <log idref="parameter.hyperNormal-sigma-Dipte.prior"/>
        <log idref="HyperPrior.hyperNormal-sigma-Dipte.prior"/>
        <parameter idref="parameter.hyperNormal-sigma-Hemipt/Phthirapt split.prior" name="log"/>
        <prior idref="HyperPrior.hyperNormal-sigma-Hemipt/Phthirapt split.prior" name="log"/>
        <log idref="parameter.hyperNormal-sigma-Holometabola.prior"/>
        <log idref="HyperPrior.hyperNormal-sigma-Holometabola.prior"/>
        <log idref="parameter.hyperNormal-sigma-Hymenopt.prior"/>
        <log idref="HyperPrior.hyperNormal-sigma-Hymenopt.prior"/>
        <log idref="parameter.hyperNormal-sigma-Lepidopt.prior"/>
        <log idref="HyperPrior.hyperNormal-sigma-Lepidopt.prior"/>
    </logger>

    <logger id="screenlog" logEvery="10000">
        <log idref="posterior"/>
        <log id="ESS.0" spec="util.ESS" arg="@posterior"/>
        <log idref="likelihood"/>
        <log idref="prior"/>
    </logger>

    <logger id="treelog.t:33 LW opsin sequences v2 revtrans" fileName="$(tree).trees" logEvery="1000" mode="tree">
        <log id="TreeWithMetaDataLogger.t:33 LW opsin sequences v2 revtrans" spec="beast.evolution.tree.TreeWithMetaDataLogger" branchratemodel="@RelaxedClock.c:33 LW opsin sequences v2 revtrans" tree="@Tree.t:33 LW opsin sequences v2 revtrans"/>
    </logger>

</run>

</beast>
